# Supplementary material for: N-[2-(Acetamido)­eth­yl]-2-hy­droxy­benzamide
Source: Acta Crystallogr Sect E Struct Rep Online. 2011 Feb 5;67(Pt 3):o559. doi: 10.1107/S1600536811003680 (PMC3051945; doi:10.1107/S1600536811003680)
Supplement: Supplementary file 1 [file e-67-0o559-sup1.cif]

##############################################################################
###                                                                        ###
###        Electronic paper (Acta Crystallographica Section E)             ###
###                                                                        ###
##############################################################################
#                                                                            #
# This CIF contains the data in a paper accepted for publication in Acta     #
# Crystallographica Section E. It conforms to the requirements of Notes      #
# for Authors for Section E, and has been peer reviewed under the auspices   #
# of the IUCr Commission on Journals.                                        #
#                                                                            #
# Full details of the Crystallographic Information File format               #
# are given in the paper "The Crystallographic Information File (CIF):       #
# a New Standard Archive File for Crystallography" by S. R. Hall, F. H.      #
# Allen and I. D. Brown [Acta Cryst. (1991), A47, 655-685].                  #
#                                                                            #
# The current version of the core CIF dictionary is obtainable from          #
# ftp://ftp.iucr.org/pub/cif_core.dic. The current version number is 2.4.    #
#                                                                            #
# Software is freely available for graphical display of the structure(s) in  #
# this CIF.  For information consult the CIF home page http://www.iucr.org/  #
# cif/home.html                                                              #
#                                                                            #
# This file may be used for bona fide research purposes within the           #
# scientific community so long as proper attribution is given to the journal # 
# article from which it was obtained.                                        #
#                                                                            #
##############################################################################
                                             
data_I
_audit_creation_method     SHELXL-97
_chemical_name_systematic
;
<i>N</i>-[2-(Acetamido)ethyl]-2-hydroxybenzamide
;
_chemical_name_common     ?
_chemical_formula_moiety     'C11 H14 N2 O3'
_chemical_formula_sum     'C11 H14 N2 O3'
_chemical_formula_iupac     'C11 H14 N2 O3'
_chemical_formula_weight     222.24
_chemical_melting_point     ?
_symmetry_cell_setting     monoclinic
_symmetry_space_group_name_H-M     'P 21/n'
_symmetry_space_group_name_Hall     '-P 2yn'
loop_
    _symmetry_equiv_pos_as_xyz
    'x, y, z'
    '-x+1/2, y+1/2, -z+1/2'
    '-x, -y, -z'
    'x-1/2, -y-1/2, z-1/2'
_cell_length_a     8.642(3)
_cell_length_b     4.9702(18)
_cell_length_c     24.972(3)
_cell_angle_alpha     90.00
_cell_angle_beta     95.14(2)
_cell_angle_gamma     90.00
_cell_volume     1068.3(6)
_cell_formula_units_Z     4
_cell_measurement_reflns_used     990
_cell_measurement_theta_min     2.9527
_cell_measurement_theta_max     29.0256
_cell_measurement_temperature     90.0(10)
_exptl_crystal_description     block
_exptl_crystal_colour     yellow
_exptl_crystal_size_max     0.3
_exptl_crystal_size_mid     0.2
_exptl_crystal_size_min     0.15
_exptl_crystal_density_diffrn     1.38
_exptl_crystal_density_meas     .
_exptl_crystal_density_method     'not measured'
_exptl_crystal_F_000     472
_exptl_absorpt_coefficient_mu     0.102
_exptl_absorpt_correction_type     multi-scan
_exptl_absorpt_process_details     '(CrysAlis PRO; Oxford Diffraction, 2009)'
_exptl_absorpt_correction_T_min     0.11110
_exptl_absorpt_correction_T_max     1.00000
_exptl_special_details
;
;
_diffrn_ambient_temperature     90.0(10)
_diffrn_radiation_type     MoK\a
_diffrn_radiation_wavelength     0.71073
_diffrn_radiation_source     'Enhance (Mo) X-ray Source'
_diffrn_radiation_monochromator     'graphite'
_diffrn_measurement_device_type     'Oxford Diffraction Xcalibur Eos'
_diffrn_measurement_method     \w
_diffrn_detector_area_resol_mean     16.1544
_diffrn_reflns_number     4347
_diffrn_reflns_av_R_equivalents     0.0385
_diffrn_reflns_av_sigmaI/netI     0.0842
_diffrn_reflns_theta_min     3.26
_diffrn_reflns_theta_max     29.20
_diffrn_reflns_theta_full     25.00
_diffrn_measured_fraction_theta_max     0.842
_diffrn_measured_fraction_theta_full     0.997
_diffrn_reflns_limit_h_min     -11
_diffrn_reflns_limit_h_max     6
_diffrn_reflns_limit_k_min     -4
_diffrn_reflns_limit_k_max     6
_diffrn_reflns_limit_l_min     -28
_diffrn_reflns_limit_l_max     33
_refine_special_details
;
Refinement of <i>F</i>^2^ against ALL reflections. The weighted <i>R</i>-factor
<i>wR</i> and goodness of fit <i>S</i> are based on <i>F</i>^2^, conventional
<i>R</i>-factors <i>R</i> are based on <i>F</i>, with <i>F</i> set to zero for
negative <i>F</i>^2^. The threshold expression of <i>F</i>^2^ >
\s(<i>F</i>^2^) is used only for calculating <i>R</i>-factors(gt) <i>etc</i>.
and is not relevant to the choice of reflections for refinement.
<i>R</i>-factors based on <i>F</i>^2^ are statistically about twice as large
as those based on <i>F</i>, and <i>R</i>- factors based on ALL data will be
even larger.
;
_reflns_number_total     2439
_reflns_number_gt     1504
_reflns_threshold_expression     I>2\s(I)
_refine_ls_structure_factor_coef     Fsqd
_refine_ls_matrix_type     full
_refine_ls_R_factor_all     0.1026
_refine_ls_R_factor_gt     0.0578
_refine_ls_wR_factor_gt     0.1295
_refine_ls_wR_factor_ref     0.1622
_refine_ls_goodness_of_fit_ref     1.043
_refine_ls_restrained_S_all     1.043
_refine_ls_number_reflns     2439
_refine_ls_number_parameters     158
_refine_ls_number_restraints     0
_refine_ls_hydrogen_treatment     mixed
_refine_ls_weighting_scheme     calc
_refine_ls_weighting_details
         'calc w=1/[\s^2^(Fo^2^)+(0.0581P)^2^+0.0266P] where P=(Fo^2^+2Fc^2^)/3'
_atom_sites_solution_hydrogens     geom
_atom_sites_solution_primary     direct
_atom_sites_solution_secondary     difmap
_refine_ls_shift/su_max     0.000
_refine_ls_shift/su_mean     0.000
_refine_diff_density_max     0.292
_refine_diff_density_min     -0.336
_refine_ls_extinction_method     none
_refine_ls_extinction_coef     ?
loop_
    _atom_type_symbol
    _atom_type_description
    _atom_type_scat_dispersion_real
    _atom_type_scat_dispersion_imag
    _atom_type_scat_source
    'C' 'C' 0.0033 0.0016
                         'International Tables Vol C Tables 4.2.6.8 and 6.1.1.4'
    'H' 'H' 0.0000 0.0000
                         'International Tables Vol C Tables 4.2.6.8 and 6.1.1.4'
    'N' 'N' 0.0061 0.0033
                         'International Tables Vol C Tables 4.2.6.8 and 6.1.1.4'
    'O' 'O' 0.0106 0.0060
                         'International Tables Vol C Tables 4.2.6.8 and 6.1.1.4'
_computing_data_collection     'CrysAlis PRO (Oxford Diffraction, 2009)'
_computing_cell_refinement     'CrysAlis PRO (Oxford Diffraction, 2009)'
_computing_data_reduction     'CrysAlis PRO (Oxford Diffraction, 2009)'
_computing_structure_solution     'SIR92 (Altomare <i>et al.</i>, 1993)'
_computing_structure_refinement     'SHELXL97 (Sheldrick, 2008)'
_computing_molecular_graphics     'SHELXTL (Sheldrick, 2008)'
_computing_publication_material     'SHELXL97 (Sheldrick, 2008)'
loop_
    _atom_site_type_symbol
    _atom_site_label
    _atom_site_fract_x
    _atom_site_fract_y
    _atom_site_fract_z
    _atom_site_U_iso_or_equiv
    _atom_site_adp_type
    _atom_site_calc_flag
    _atom_site_refinement_flags
    _atom_site_occupancy
    _atom_site_disorder_assembly
    _atom_site_disorder_group
    C C1 0.4433(3) 0.3212(5) 0.31898(9) 0.0195(5) Uani d . 1 . .
    O O1 0.3176(2) 0.4713(3) 0.32788(7) 0.0273(5) Uani d . 1 . .
    H H1 0.357(4) 0.597(7) 0.3630(15) 0.078(12) Uiso d . 1 . .
    C C2 0.5847(3) 0.3520(4) 0.34941(9) 0.0163(5) Uani d . 1 . .
    C C3 0.7073(3) 0.1857(5) 0.33760(10) 0.0211(6) Uani d . 1 . .
    H H3 0.8049 0.2046 0.3579 0.025 Uiso calc R 1 . .
    C C4 0.6913(3) -0.0051(5) 0.29741(10) 0.0237(6) Uani d . 1 . .
    H H4 0.7763 -0.1170 0.2904 0.028 Uiso calc R 1 . .
    C C5 0.5507(3) -0.0306(5) 0.26766(10) 0.0239(6) Uani d . 1 . .
    H H5 0.5385 -0.1613 0.2398 0.029 Uiso calc R 1 . .
    C C6 0.4275(3) 0.1306(5) 0.27763(10) 0.0233(6) Uani d . 1 . .
    H H6 0.3313 0.1127 0.2564 0.028 Uiso calc R 1 . .
    C C7 0.5993(3) 0.5583(4) 0.39258(9) 0.0165(5) Uani d . 1 . .
    O O7 0.48629(18) 0.7039(3) 0.40218(6) 0.0215(4) Uani d . 1 . .
    N N8 0.7353(2) 0.5851(4) 0.42095(8) 0.0191(5) Uani d . 1 . .
    H H8 0.815(3) 0.471(5) 0.4157(10) 0.030(8) Uiso d . 1 . .
    C C9 0.7594(3) 0.7863(5) 0.46326(10) 0.0204(5) Uani d . 1 . .
    H H9A 0.7091 0.9568 0.4508 0.024 Uiso calc R 1 . .
    H H9B 0.8722 0.8209 0.4706 0.024 Uiso calc R 1 . .
    C C10 0.6929(3) 0.6963(5) 0.51550(9) 0.0214(6) Uani d . 1 . .
    H H10A 0.5782 0.6873 0.5095 0.026 Uiso calc R 1 . .
    H H10B 0.7316 0.5136 0.5251 0.026 Uiso calc R 1 . .
    N N11 0.7358(2) 0.8778(4) 0.55967(8) 0.0212(5) Uani d . 1 . .
    H H11 0.666(3) 0.991(5) 0.5708(11) 0.028(7) Uiso d . 1 . .
    C C12 0.8726(3) 0.8603(5) 0.58797(10) 0.0208(6) Uani d . 1 . .
    O O12 0.97079(19) 0.6959(3) 0.57683(7) 0.0249(4) Uani d . 1 . .
    C C13 0.8981(3) 1.0561(5) 0.63381(11) 0.0296(6) Uani d . 1 . .
    H H13A 0.9890 1.0007 0.6575 0.044 Uiso calc R 1 . .
    H H13B 0.8062 1.0589 0.6541 0.044 Uiso calc R 1 . .
    H H13C 0.9157 1.2363 0.6196 0.044 Uiso calc R 1 . .
loop_
    _atom_site_aniso_label
    _atom_site_aniso_U_11
    _atom_site_aniso_U_22
    _atom_site_aniso_U_33
    _atom_site_aniso_U_12
    _atom_site_aniso_U_13
    _atom_site_aniso_U_23
    C1 0.0211(12) 0.0222(13) 0.0154(12) 0.0028(10) 0.0029(10) 0.0010(10)
    O1 0.0243(10) 0.0317(10) 0.0247(10) 0.0087(8) -0.0043(8) -0.0064(9)
    C2 0.0225(12) 0.0153(11) 0.0117(11) 0.0012(10) 0.0051(10) 0.0011(10)
    C3 0.0221(13) 0.0245(13) 0.0172(13) -0.0004(10) 0.0038(10) -0.0019(11)
    C4 0.0285(14) 0.0230(13) 0.0213(13) 0.0025(11) 0.0110(11) -0.0018(11)
    C5 0.0318(15) 0.0245(13) 0.0164(13) -0.0070(12) 0.0081(11) -0.0029(11)
    C6 0.0243(13) 0.0309(14) 0.0142(12) -0.0034(11) -0.0005(10) 0.0009(11)
    C7 0.0206(12) 0.0162(12) 0.0130(12) 0.0003(10) 0.0043(9) 0.0038(10)
    O7 0.0210(9) 0.0265(9) 0.0170(9) 0.0046(7) 0.0022(7) -0.0016(7)
    N8 0.0200(11) 0.0226(11) 0.0148(11) 0.0031(9) 0.0014(8) -0.0037(9)
    C9 0.0245(13) 0.0208(12) 0.0158(12) -0.0018(10) 0.0015(10) -0.0015(11)
    C10 0.0220(12) 0.0261(13) 0.0164(13) -0.0029(11) 0.0024(10) -0.0027(11)
    N11 0.0184(11) 0.0301(12) 0.0152(11) 0.0051(9) 0.0019(9) -0.0060(9)
    C12 0.0217(13) 0.0242(13) 0.0168(13) -0.0007(11) 0.0036(10) 0.0011(11)
    O12 0.0212(9) 0.0308(10) 0.0228(10) 0.0061(8) 0.0021(7) -0.0068(8)
    C13 0.0240(14) 0.0373(15) 0.0262(15) 0.0070(12) -0.0051(11) -0.0109(13)
_geom_special_details
;
All e.s.d.'s (except the e.s.d. in the dihedral angle between two l.s. planes)
are estimated using the full covariance matrix. The cell e.s.d.'s are taken
into account individually in the estimation of e.s.d.'s in distances, angles
and torsion angles; correlations between e.s.d.'s in cell parameters are only
used when they are defined by crystal symmetry. An approximate (isotropic)
treatment of cell e.s.d.'s is used for estimating e.s.d.'s involving l.s.
planes.
;
loop_
    _geom_bond_atom_site_label_1
    _geom_bond_atom_site_label_2
    _geom_bond_site_symmetry_2
    _geom_bond_distance
    _geom_bond_publ_flag
    C1 O1 . 1.352(3) ?
    C1 C2 . 1.389(3) ?
    C1 C6 . 1.399(3) ?
    O1 H1 . 1.11(4) ?
    C2 C3 . 1.395(3) ?
    C2 C7 . 1.485(3) ?
    C3 C4 . 1.379(3) ?
    C3 H3 . 0.9500 ?
    C4 C5 . 1.372(4) ?
    C4 H4 . 0.9500 ?
    C5 C6 . 1.373(3) ?
    C5 H5 . 0.9500 ?
    C6 H6 . 0.9500 ?
    C7 O7 . 1.255(3) ?
    C7 N8 . 1.323(3) ?
    N8 C9 . 1.456(3) ?
    N8 H8 . 0.91(3) ?
    C9 C10 . 1.538(4) ?
    C9 H9A . 0.9900 ?
    C9 H9B . 0.9900 ?
    C10 N11 . 1.447(3) ?
    C10 H10A . 0.9900 ?
    C10 H10B . 0.9900 ?
    N11 C12 . 1.325(3) ?
    N11 H11 . 0.89(3) ?
    C12 O12 . 1.228(3) ?
    C12 C13 . 1.504(3) ?
    C13 H13A . 0.9800 ?
    C13 H13B . 0.9800 ?
    C13 H13C . 0.9800 ?
loop_
    _geom_angle_atom_site_label_1
    _geom_angle_atom_site_label_2
    _geom_angle_atom_site_label_3
    _geom_angle_site_symmetry_1
    _geom_angle_site_symmetry_3
    _geom_angle
    _geom_angle_publ_flag
    O1 C1 C2 . . 122.0(2) ?
    O1 C1 C6 . . 117.9(2) ?
    C2 C1 C6 . . 120.1(2) ?
    C1 O1 H1 . . 104.2(18) ?
    C1 C2 C3 . . 117.8(2) ?
    C1 C2 C7 . . 119.1(2) ?
    C3 C2 C7 . . 123.1(2) ?
    C4 C3 C2 . . 122.2(2) ?
    C4 C3 H3 . . 118.9 ?
    C2 C3 H3 . . 118.9 ?
    C5 C4 C3 . . 118.9(2) ?
    C5 C4 H4 . . 120.5 ?
    C3 C4 H4 . . 120.5 ?
    C4 C5 C6 . . 120.8(2) ?
    C4 C5 H5 . . 119.6 ?
    C6 C5 H5 . . 119.6 ?
    C5 C6 C1 . . 120.2(2) ?
    C5 C6 H6 . . 119.9 ?
    C1 C6 H6 . . 119.9 ?
    O7 C7 N8 . . 120.6(2) ?
    O7 C7 C2 . . 121.3(2) ?
    N8 C7 C2 . . 118.1(2) ?
    C7 N8 C9 . . 121.4(2) ?
    C7 N8 H8 . . 120.5(16) ?
    C9 N8 H8 . . 118.1(17) ?
    N8 C9 C10 . . 112.0(2) ?
    N8 C9 H9A . . 109.2 ?
    C10 C9 H9A . . 109.2 ?
    N8 C9 H9B . . 109.2 ?
    C10 C9 H9B . . 109.2 ?
    H9A C9 H9B . . 107.9 ?
    N11 C10 C9 . . 112.1(2) ?
    N11 C10 H10A . . 109.2 ?
    C9 C10 H10A . . 109.2 ?
    N11 C10 H10B . . 109.2 ?
    C9 C10 H10B . . 109.2 ?
    H10A C10 H10B . . 107.9 ?
    C12 N11 C10 . . 121.4(2) ?
    C12 N11 H11 . . 118.2(17) ?
    C10 N11 H11 . . 120.0(18) ?
    O12 C12 N11 . . 121.6(2) ?
    O12 C12 C13 . . 123.1(2) ?
    N11 C12 C13 . . 115.2(2) ?
    C12 C13 H13A . . 109.5 ?
    C12 C13 H13B . . 109.5 ?
    H13A C13 H13B . . 109.5 ?
    C12 C13 H13C . . 109.5 ?
    H13A C13 H13C . . 109.5 ?
    H13B C13 H13C . . 109.5 ?
loop_
    _geom_torsion_atom_site_label_1
    _geom_torsion_atom_site_label_2
    _geom_torsion_atom_site_label_3
    _geom_torsion_atom_site_label_4
    _geom_torsion_site_symmetry_1
    _geom_torsion_site_symmetry_2
    _geom_torsion_site_symmetry_3
    _geom_torsion_site_symmetry_4
    _geom_torsion
    _geom_torsion_publ_flag
    O1 C1 C2 C3 . . . . 179.3(2) ?
    C6 C1 C2 C3 . . . . -0.8(3) ?
    O1 C1 C2 C7 . . . . -0.8(3) ?
    C6 C1 C2 C7 . . . . 179.1(2) ?
    C1 C2 C3 C4 . . . . -0.2(3) ?
    C7 C2 C3 C4 . . . . 179.9(2) ?
    C2 C3 C4 C5 . . . . 0.7(4) ?
    C3 C4 C5 C6 . . . . -0.1(4) ?
    C4 C5 C6 C1 . . . . -0.9(4) ?
    O1 C1 C6 C5 . . . . -178.7(2) ?
    C2 C1 C6 C5 . . . . 1.4(4) ?
    C1 C2 C7 O7 . . . . 0.3(3) ?
    C3 C2 C7 O7 . . . . -179.8(2) ?
    C1 C2 C7 N8 . . . . -179.7(2) ?
    C3 C2 C7 N8 . . . . 0.2(3) ?
    O7 C7 N8 C9 . . . . -1.2(3) ?
    C2 C7 N8 C9 . . . . 178.81(19) ?
    C7 N8 C9 C10 . . . . 78.9(3) ?
    N8 C9 C10 N11 . . . . 171.87(19) ?
    C9 C10 N11 C12 . . . . -82.2(3) ?
    C10 N11 C12 O12 . . . . 2.5(4) ?
    C10 N11 C12 C13 . . . . -177.9(2) ?
loop_
    _geom_hbond_atom_site_label_D
    _geom_hbond_atom_site_label_H
    _geom_hbond_atom_site_label_A
    _geom_hbond_site_symmetry_A
    _geom_hbond_distance_DH
    _geom_hbond_distance_HA
    _geom_hbond_distance_DA
    _geom_hbond_angle_DHA
    O1 H1 O7 . 1.11(4) 1.51(4) 2.534(3) 150(3)
    N8 H8 O12 3_766 0.91(3) 2.02(3) 2.895(3) 160(2)
    N11 H11 O7 3_676 0.89(3) 2.16(3) 3.040(3) 174(2)
    C3 H3 O12 3_766 0.95 2.47 3.404(4) 168.7
    C6 H6 O1 2_545 0.95 2.47 3.325(4) 150.1
data_global
_journal_date_recd_electronic     2011-01-26
_journal_date_accepted     2011-01-28
_journal_name_full     'Acta Crystallographica, Section E'
_journal_year     2011
_journal_volume     67
_journal_issue      3
_journal_page_first     o559
_journal_page_last     o559
_journal_paper_category     QO
_journal_coeditor_code     CV5045
_publ_contact_author
;
Maciej Kubicki
Faculty of Chemistry
Adam Mickiewicz University
Grunwaldzka 6
60-780 Pozna\'n
Poland
;
_publ_contact_author_email     mkubicki@amu.edu.pl
_publ_section_title
;
<i>N</i>-[2-(Acetamido)ethyl]-2-hydroxybenzamide
;
loop_
    _publ_author_name
    _publ_author_address
    'Koz\/lowski, Micha\/l'
;
Department of Chemistry
Adam Mickiewicz University
Grunwaldzka 6
60-780 Pozna\'n
Poland
;
    'Radecka-Paryzek, Wanda'
;
Department of Chemistry
Adam Mickiewicz University
Grunwaldzka 6
60-780 Pozna\'n
Poland
;
    'Kubicki, Maciej'
;
Department of Chemistry
Adam Mickiewicz University
Grunwaldzka 6
60-780 Pozna\'n
Poland
;
_publ_section_synopsis     .
