# Supplementary material for: N-[2-(Acetamido)­eth­yl]-2-hy­droxy­benzamide
Source: Acta Crystallogr Sect E Struct Rep Online. 2011 Feb 5;67(Pt 3):o559. doi: 10.1107/S1600536811003680 (PMC3051945; doi:10.1107/S1600536811003680)
Supplement: Supplementary file 2 [file e-67-0o559-Isup2.hkl]

#
# h,k,l, Fc-squared, Fo-squared, sigma(Fo-squared) and status flag
#
data_I
_shelx_title '    pae8_90 in P2(1)/n'
_shelx_refln_list_code          4
_shelx_F_calc_maximum      144.79
_exptl_crystal_F_000       472.00
_reflns_d_resolution_high  0.7283
 
loop_
 _symmetry_equiv_pos_as_xyz
 'x, y, z'
 '-x+1/2, y+1/2, -z+1/2'
 '-x, -y, -z'
 'x-1/2, -y-1/2, z-1/2'
 
_cell_length_a     8.6419
_cell_length_b     4.9702
_cell_length_c    24.9705
_cell_angle_alpha  90.000
_cell_angle_beta   95.140
_cell_angle_gamma  90.000
 
_shelx_F_squared_multiplier     1.000
 
loop_
 _refln_index_h
 _refln_index_k
 _refln_index_l
 _refln_F_squared_calc
 _refln_F_squared_meas
 _refln_F_squared_sigma
 _refln_observed_status
   2   0   0      577.96      489.01     16.64 o
   4   0   0     1818.85     1853.41     66.45 o
   6   0   0      330.20      342.03     35.94 o
   8   0   0       34.79       21.92      6.71 o
  10   0   0       45.96       47.87     18.95 o
   1   1   0     1016.12      884.34     12.22 o
   2   1   0       95.82       81.67      4.74 o
   3   1   0      763.68      761.77     17.51 o
   4   1   0       49.77       58.68      6.94 o
   5   1   0      242.26      289.30     20.87 o
   6   1   0        7.94        2.46      3.92 o
   7   1   0       16.55        6.28      8.14 o
   8   1   0      125.01      122.69     17.77 o
   9   1   0      104.36       62.79     24.30 o
  10   1   0      175.17      184.50     26.02 o
  11   1   0       51.43       77.82     25.66 o
   0   2   0        4.32       11.37      4.00 o
   1   2   0        3.83        3.66      1.89 o
   2   2   0      966.40     1043.29     22.68 o
   3   2   0      120.91      154.54      9.25 o
   4   2   0      780.76      866.87     31.84 o
   5   2   0        0.57       -0.94      3.79 o
   6   2   0       13.90       12.58      5.90 o
   7   2   0      117.71      111.04     19.77 o
   8   2   0       58.06       68.62     13.74 o
   9   2   0       43.11       22.62     11.81 o
  10   2   0        5.08       12.76      7.70 o
  11   2   0       59.23       73.31     24.92 o
   1   3   0      169.14      174.10      7.78 o
   2   3   0      469.89      508.98     21.84 o
   3   3   0       16.99       22.27      5.00 o
   4   3   0       11.59       15.22      4.96 o
   5   3   0        4.20        2.00      4.71 o
   6   3   0      199.76      233.60     21.38 o
   7   3   0        1.79       -1.48      3.55 o
   8   3   0       62.79       88.05     15.65 o
   9   3   0       13.43       14.41      8.08 o
  10   3   0       41.46       31.75     18.24 o
   0   4   0        0.31       -1.26      6.34 o
   1   4   0       77.79       80.21      8.03 o
   2   4   0        0.07        0.68      2.30 o
   3   4   0        0.83        3.98      3.54 o
   4   4   0       36.12       29.46      9.53 o
   5   4   0        9.33        7.36      9.27 o
   6   4   0      346.46      408.42     82.66 o
   7   4   0      406.52      438.58    115.37 o
   8   4   0       30.23       35.18     14.50 o
   1   5   0        1.73        1.81      4.56 o
   2   5   0      314.06      198.80    112.46 o
   3   5   0        5.53       -7.54     12.25 o
   4   5   0        2.59        8.82      6.50 o
   5   5   0        0.58       22.78     13.10 o
   6   5   0       15.17        4.52     12.57 o
   7   5   0        1.60       -6.28      6.28 o
   0   6   0      145.40      164.94     33.40 o
   1   6   0      162.29      114.47     28.76 o
   2   6   0       16.71        6.27      7.13 o
   3   6   0       58.50       18.17     13.28 o
 -11   0   1       28.82       28.24     14.00 o
  -9   0   1      108.34      145.10     29.20 o
  -7   0   1      128.22      145.58     25.52 o
  -5   0   1      573.85      572.21     41.83 o
  -3   0   1       91.49       77.21      8.51 o
   3   0   1     3658.94     3405.66     42.83 o
   5   0   1     1037.96     1093.70     57.19 o
   7   0   1      937.52      646.93    416.61 o
   9   0   1        9.68       16.03     14.71 o
  11   0   1       61.00       69.78     24.61 o
 -11   1   1       11.45       -2.41      7.01 o
 -10   1   1        0.37       12.20     10.32 o
  -9   1   1      180.89      186.87     24.00 o
  -8   1   1        6.07        2.80      4.87 o
  -7   1   1      336.15      320.29     26.62 o
  -6   1   1      260.97      248.69     20.90 o
  -5   1   1      752.78      748.43     32.92 o
  -4   1   1      201.78      196.19     11.36 o
  -3   1   1       13.19       12.46      2.29 o
  -2   1   1     2081.10     1868.12     29.78 o
  -1   1   1     3166.02     2920.55     17.06 o
   0   1   1      276.63      273.75      9.71 o
   1   1   1     5218.04     4873.59     30.15 o
   2   1   1      396.58      363.88     10.24 o
   3   1   1     1779.65     1768.97     36.49 o
   4   1   1      828.78      870.90     32.05 o
   5   1   1       66.50       95.55      6.56 o
   6   1   1       78.75       67.77      8.74 o
   7   1   1      696.34      685.40     23.57 o
   8   1   1      186.51      212.47     23.96 o
   9   1   1       19.07        6.07      4.04 o
  10   1   1       18.27       24.47     11.41 o
  11   1   1        1.39       -2.93     10.72 o
 -10   2   1        1.55       17.99      8.61 o
  -9   2   1       28.05       53.23     13.05 o
  -8   2   1       18.94       19.61      8.32 o
  -7   2   1       68.64       63.93     12.90 o
  -6   2   1       36.45       30.68      7.48 o
  -5   2   1      302.13      306.96     21.91 o
  -4   2   1      211.76      211.74     14.53 o
  -3   2   1      742.20      719.75     18.85 o
  -2   2   1       75.56      106.42      5.96 o
  -1   2   1       23.15       20.47      2.21 o
   0   2   1       21.67       17.76      2.88 o
   1   2   1        7.28        8.00      2.09 o
   2   2   1      766.09      874.60     37.66 o
   3   2   1       84.04       71.35      6.29 o
   4   2   1      535.81      536.08     25.18 o
   5   2   1      280.32      287.84     21.07 o
   6   2   1       12.40       16.34      5.58 o
   7   2   1       22.09       30.94      8.13 o
   8   2   1      196.47      221.04     24.36 o
   9   2   1       26.00       19.53      6.73 o
  10   2   1        0.58        3.32      6.02 o
  11   2   1       12.53       15.53     14.37 o
 -10   3   1      102.00       13.93     20.95 o
  -9   3   1        8.29        4.02      7.03 o
  -8   3   1       41.66       25.43     12.90 o
  -7   3   1       69.75       60.04     14.51 o
  -6   3   1        4.59        2.72      4.61 o
  -5   3   1        0.17        5.89      3.92 o
  -4   3   1       71.88       77.49      9.79 o
  -3   3   1      138.02      152.38     15.19 o
  -2   3   1      241.06      250.46     12.81 o
  -1   3   1       32.76       31.93      4.19 o
   0   3   1       64.49       65.86      6.30 o
   1   3   1      441.45      486.07     13.47 o
   2   3   1     2275.60     2506.98     35.06 o
   3   3   1       17.11        5.58      6.68 o
   4   3   1       25.40       25.55      5.39 o
   5   3   1       49.42       42.93     11.88 o
   6   3   1      225.71      262.69     23.28 o
   7   3   1       17.61       13.77      7.22 o
   8   3   1       71.93       95.45     17.23 o
   9   3   1        8.36       12.84      9.30 o
  10   3   1       12.60       -2.05      5.92 o
  -8   4   1       29.76       28.47     13.19 o
  -7   4   1       37.28       48.86     33.53 o
  -6   4   1       43.50       38.41     16.21 o
  -5   4   1       16.00       11.58      5.17 o
  -4   4   1       82.62       94.96     18.39 o
  -3   4   1       51.53       58.77      8.90 o
  -2   4   1       28.77       34.78      5.59 o
  -1   4   1        7.36        5.63      2.24 o
   0   4   1       15.25        9.83      4.32 o
   1   4   1       39.28       48.18      5.63 o
   2   4   1       31.03       33.16      5.08 o
   3   4   1        1.12        1.15      2.59 o
   4   4   1       90.29      105.87     15.37 o
   5   4   1       35.94      130.09     33.50 o
   6   4   1      112.73       85.02     29.65 o
   7   4   1       91.43       86.16     16.99 o
   8   4   1        3.42       18.35     12.22 o
  -7   5   1       91.65      124.36     29.40 o
  -6   5   1      353.65      427.53     69.04 o
  -5   5   1        2.32       48.35     21.50 o
  -4   5   1        2.33       10.10     10.55 o
  -3   5   1       10.36       25.90     18.05 o
  -2   5   1      558.56      639.24     92.91 o
  -1   5   1      162.39       71.88     37.31 o
   0   5   1       65.11       16.95      6.14 o
   1   5   1       51.90       80.83     18.81 o
   2   5   1        0.93       -3.20      6.54 o
   3   5   1       48.43       45.05     19.43 o
   4   5   1       18.75       21.10     11.67 o
   5   5   1       39.45       19.51     15.32 o
   6   5   1        3.66       -5.83      6.78 o
   7   5   1       65.56      104.73     26.53 o
  -3   6   1        0.72       -4.94      5.96 o
  -2   6   1       13.16       -2.44      8.83 o
  -1   6   1        0.58        3.56      5.52 o
   0   6   1       63.14       17.39      7.19 o
   1   6   1        5.72        1.09     10.82 o
   2   6   1       10.17       -2.79      6.84 o
   3   6   1       10.86       14.77     11.83 o
 -10   0   2       76.17       88.74     23.55 o
  -8   0   2     2044.36     2242.90    105.49 o
  -6   0   2       93.43      106.11     21.25 o
  -4   0   2       95.77      114.07     16.66 o
  -2   0   2     9570.83     8774.18     82.10 o
   2   0   2        2.40        6.22      1.69 o
   4   0   2     2947.65     3047.25    113.53 o
   6   0   2      275.26      233.84     60.07 o
   8   0   2      152.48      144.76     41.81 o
  10   0   2       23.90       41.04     16.94 o
 -11   1   2        0.98       -7.41      7.41 o
 -10   1   2        0.31        8.68      8.65 o
  -9   1   2        3.87       11.27      6.76 o
  -8   1   2        5.47       11.12      7.85 o
  -7   1   2      775.56      781.20     40.60 o
  -6   1   2        7.82       10.79      5.73 o
  -5   1   2       69.73       56.79      8.81 o
  -4   1   2      596.50      562.05     24.41 o
  -3   1   2      446.34      448.20     13.39 o
  -2   1   2      111.33      115.31      4.69 o
  -1   1   2       48.93       47.88      3.98 o
   0   1   2     1643.46     1630.33     25.63 o
   1   1   2     1924.95     1733.87     17.64 o
   2   1   2      249.12      225.83      8.53 o
   3   1   2      456.32      476.10     14.36 o
   4   1   2     1537.47     1709.59     53.22 o
   5   1   2       23.21       41.50      8.38 o
   6   1   2       34.93       12.79      7.22 o
   7   1   2     1615.60     1695.89     61.50 o
   8   1   2      545.69      601.41     33.81 o
   9   1   2        4.05        2.24      4.29 o
  10   1   2       13.98        4.77      7.76 o
  11   1   2        9.46       19.10     13.02 o
 -10   2   2       16.77       23.57      9.84 o
  -9   2   2       19.54       30.20     10.57 o
  -8   2   2      144.15      160.93     20.64 o
  -7   2   2        1.84        4.57      3.50 o
  -6   2   2       78.40       69.88     11.21 o
  -5   2   2      389.30      501.93     26.65 o
  -4   2   2      625.39      594.81     30.37 o
  -3   2   2      767.77      786.16     26.12 o
  -2   2   2       31.99       36.86      3.94 o
  -1   2   2      152.64      163.39      8.07 o
   0   2   2     2444.47     2401.75     28.53 o
   1   2   2      284.68      274.89      9.41 o
   2   2   2       60.87       83.96      5.38 o
   3   2   2       80.89       79.30      6.82 o
   4   2   2        8.22       20.04      5.52 o
   5   2   2       82.04       95.70     12.26 o
   6   2   2      222.95      230.92     21.02 o
   7   2   2       81.99       70.66     18.99 o
   8   2   2        5.22        2.04      8.19 o
   9   2   2      320.63      345.94     32.72 o
  10   2   2        1.23       -3.38      6.02 o
  11   2   2        0.38      -14.22     14.22 o
 -10   3   2      103.63       -5.24     26.42 o
  -9   3   2       84.41       84.89     26.04 o
  -8   3   2       12.12        8.25     10.88 o
  -7   3   2       79.19       79.70     13.80 o
  -6   3   2       66.12       53.65     17.73 o
  -5   3   2      230.06      245.23     19.17 o
  -4   3   2       19.39       14.08      3.22 o
  -3   3   2      101.91       99.57      9.32 o
  -2   3   2       60.99       55.01      5.63 o
  -1   3   2       60.37       72.06      5.14 o
   0   3   2       40.84       41.91      5.47 o
   1   3   2        9.18        4.83      2.74 o
   2   3   2       41.51       50.00      6.32 o
   3   3   2      390.85      656.70     74.05 o
   4   3   2       28.49       25.05      6.17 o
   5   3   2       95.91      103.27     12.23 o
   6   3   2       81.43       87.89     13.05 o
   7   3   2        8.35        5.64      5.74 o
   8   3   2        2.41        6.05      8.59 o
   9   3   2        3.56       -2.77      4.71 o
  10   3   2       23.62       -3.46      8.31 o
  -8   4   2        0.77        3.78      7.56 o
  -6   4   2       69.08       41.02     15.50 o
  -5   4   2      219.88      209.53     30.76 o
  -4   4   2        6.55        2.97      5.52 o
  -3   4   2       91.24      111.14     12.14 o
  -2   4   2      271.75      328.82     21.30 o
  -1   4   2       20.07       17.66      4.70 o
   0   4   2       27.24       20.51      4.25 o
   1   4   2       19.58       14.85      3.15 o
   2   4   2        7.66        9.39      3.00 o
   3   4   2       64.29       82.89     12.24 o
   4   4   2        0.65        3.39      7.32 o
   5   4   2     1002.81     1022.70    240.05 o
   6   4   2        0.36       -7.67      7.67 o
   7   4   2        0.27       -3.95     13.46 o
   8   4   2        0.12       -8.89      8.89 o
  -7   5   2        0.15        2.45      8.57 o
  -6   5   2      300.21      299.90     46.40 o
  -5   5   2      383.14      507.98     43.69 o
  -4   5   2        1.28       11.69     15.35 o
  -3   5   2       60.46       49.67     29.32 o
  -2   5   2       19.72       86.10     70.54 o
  -1   5   2      387.58      499.42     42.06 o
   0   5   2      597.13      579.49     88.16 o
   1   5   2      434.52      335.33     29.47 o
   2   5   2       19.48       13.18      6.04 o
   3   5   2       16.02       16.39     10.99 o
   4   5   2       95.76       69.22     22.34 o
   5   5   2        5.45       -3.36      4.53 o
   6   5   2       75.10       53.69     13.00 o
   7   5   2       33.61       37.82     16.06 o
  -3   6   2       12.32       11.73      9.21 o
  -2   6   2        5.22      -10.69     12.88 o
  -1   6   2       93.13       56.90     18.97 o
   0   6   2       81.65       67.87     13.90 o
   1   6   2      107.06      138.91     30.96 o
   2   6   2        4.22       -7.17     10.92 o
   3   6   2        2.33        7.04      7.87 o
 -11   0   3       97.31       68.23     22.38 o
  -9   0   3      485.83      461.17     51.38 o
  -7   0   3     1325.31     1409.68     78.51 o
  -5   0   3       30.61       39.73     11.70 o
  -3   0   3      856.91      819.49     26.60 o
  -1   0   3     2978.95     2940.69     32.16 o
   1   0   3     5309.11     4725.21     32.91 o
   3   0   3      255.49      199.65     19.10 o
   5   0   3      189.09      200.52     15.17 o
   7   0   3       56.29       45.43      8.96 o
   9   0   3       37.40       23.83     12.12 o
 -11   1   3       24.75       46.44     20.81 o
 -10   1   3        0.96        3.08      8.61 o
  -9   1   3        0.28        5.86      6.43 o
  -8   1   3       13.05        8.43      4.59 o
  -7   1   3       60.21       40.75      9.46 o
  -6   1   3      356.86      388.50     21.75 o
  -5   1   3      239.45      210.75     17.46 o
  -4   1   3        6.19        2.49      2.67 o
  -3   1   3       36.35       41.32      4.60 o
  -2   1   3       89.93       83.50      4.56 o
  -1   1   3    13450.12    13065.31     56.69 o
   0   1   3        0.59        4.76      2.33 o
   1   1   3       41.00       47.76      3.60 o
   2   1   3      153.22      173.40      7.74 o
   3   1   3     2927.24     2966.51     37.45 o
   4   1   3        4.55        0.98      2.54 o
   5   1   3        9.73        5.31      3.28 o
   6   1   3      249.97      260.44     18.39 o
   7   1   3      279.38      270.18     30.00 o
   8   1   3       11.63        4.73      4.03 o
   9   1   3       18.77       12.48      6.50 o
  10   1   3       36.61       43.34     13.43 o
  11   1   3       24.81       24.80     14.45 o
 -10   2   3       55.53       61.27     14.29 o
  -9   2   3        2.43        3.33      6.80 o
  -8   2   3      125.44      140.11     19.00 o
  -7   2   3       15.43       13.50      4.94 o
  -6   2   3      136.71      138.68     15.34 o
  -5   2   3      206.53      245.14     18.57 o
  -4   2   3      522.74      554.39     24.00 o
  -3   2   3      359.32      405.75     10.13 o
  -2   2   3      174.15      190.63      8.29 o
  -1   2   3       36.52       31.73      3.39 o
   0   2   3      918.69      845.56     33.35 o
   1   2   3       12.63       10.66      2.45 o
   2   2   3     1023.70     1096.33     24.42 o
   3   2   3      908.94      867.74     26.88 o
   4   2   3        0.00       -1.69      3.31 o
   5   2   3       79.80      115.29     14.07 o
   6   2   3        6.01        4.81      4.16 o
   7   2   3        5.44        2.39      4.64 o
   8   2   3      301.95      297.58     23.00 o
   9   2   3      158.88      192.68     24.48 o
  10   2   3        3.28       14.55      9.93 o
  11   2   3        0.02       11.02     15.99 o
 -10   3   3       10.67      -15.36     25.40 o
  -9   3   3       20.63       30.87     15.86 o
  -8   3   3       17.71       13.46     12.29 o
  -7   3   3      188.44      195.53     35.78 o
  -6   3   3      113.58      110.93     15.14 o
  -5   3   3       78.42       73.83     10.07 o
  -4   3   3       23.19       22.65      6.18 o
  -3   3   3      178.39      196.88     17.03 o
  -2   3   3       13.80       14.57      2.31 o
  -1   3   3      420.04      417.92     15.14 o
   0   3   3       32.99       29.57      3.81 o
   1   3   3       21.21       23.93      3.85 o
   2   3   3      926.54     1009.44     32.88 o
   3   3   3      686.41      871.96     32.87 o
   4   3   3        3.19        5.49      2.77 o
   5   3   3       69.99       72.34     15.28 o
   6   3   3      241.03      275.47     21.44 o
   7   3   3        0.56        6.80      5.56 o
   8   3   3       37.42       19.09      6.06 o
   9   3   3        0.09        1.49      5.38 o
  10   3   3       71.57       54.56     20.21 o
  -8   4   3        0.00        3.35      8.59 o
  -7   4   3       42.58       44.31     17.12 o
  -6   4   3       74.88       76.79     21.16 o
  -5   4   3       37.65       35.20     12.95 o
  -4   4   3      149.59      193.81     27.14 o
  -3   4   3      236.20      275.22     30.54 o
  -2   4   3       71.83       77.63      7.53 o
  -1   4   3        1.48        0.31      1.06 o
   0   4   3      231.26      246.30     17.80 o
   1   4   3        6.99        7.08      3.28 o
   2   4   3       16.52       11.83      4.11 o
   3   4   3        0.62        2.29      2.81 o
   4   4   3        4.46        3.34      6.38 o
   5   4   3      327.98      380.52     31.99 o
   6   4   3      122.92      109.15     52.74 o
   7   4   3       99.40       81.57     22.46 o
   8   4   3        5.58        0.41      9.10 o
  -6   5   3        1.25        8.35      7.44 o
  -5   5   3       25.07       15.92     10.04 o
  -4   5   3       15.51       21.76      9.60 o
  -3   5   3        0.40       -0.73      3.53 o
  -2   5   3      161.82      213.54     53.42 o
  -1   5   3      108.78       62.19     39.66 o
   0   5   3        4.26       24.22      8.98 o
   1   5   3        1.22        4.92      7.06 o
   2   5   3        6.75       13.04      6.96 o
   3   5   3        3.83        2.53      7.97 o
   4   5   3       28.36       15.94     17.70 o
   5   5   3        5.39       12.06     11.66 o
   6   5   3       32.99       17.65     12.37 o
   7   5   3        0.03       -5.44     11.59 o
  -3   6   3        0.05       25.83     12.48 o
  -2   6   3       47.51       41.88     20.43 o
  -1   6   3        0.02       -5.55      8.48 o
   0   6   3        0.38       -4.85      6.89 o
   1   6   3      209.26      180.27     35.71 o
   2   6   3      175.86      182.32     36.88 o
   3   6   3       13.76      -10.97     10.97 o
 -10   0   4      114.17       91.16     24.28 o
  -8   0   4      732.65      783.05     62.08 o
  -6   0   4        7.57       -3.31      6.51 o
  -4   0   4      148.48      108.71     17.35 o
  -2   0   4     2566.10     2492.44     38.31 o
   0   0   4     3814.20     3609.85     35.12 o
   2   0   4      108.27      118.68      6.86 o
   4   0   4     1276.45     1292.23     84.21 o
   6   0   4       19.67       24.00     16.33 o
   8   0   4        5.16        5.04     10.03 o
  10   0   4      176.87      254.23     43.09 o
 -11   1   4       10.79       16.80     13.42 o
 -10   1   4        3.40       17.54      9.68 o
  -9   1   4        1.11       -3.44      6.13 o
  -8   1   4        4.09        1.52      5.42 o
  -7   1   4       34.07       20.55      7.75 o
  -6   1   4        4.52       11.95      5.58 o
  -5   1   4      266.14      286.70     19.83 o
  -4   1   4      217.93      233.70     16.29 o
  -3   1   4     1583.08     1693.97     29.04 o
  -2   1   4      726.20      716.01     15.07 o
  -1   1   4    20963.70    20519.16     55.87 o
   0   1   4     1282.62     1249.59     16.86 o
   1   1   4        6.30        3.75      1.58 o
   2   1   4      849.88      814.98     18.22 o
   3   1   4      543.89      603.49     25.32 o
   4   1   4        4.71        1.18      2.39 o
   5   1   4      188.06      193.19     14.62 o
   6   1   4      578.63      597.55     27.87 o
   7   1   4       88.06       94.27     11.53 o
   8   1   4       87.14       81.49     12.27 o
   9   1   4       13.11       17.09      8.39 o
  10   1   4        2.28       -3.81      6.23 o
  11   1   4       20.42       31.52     17.49 o
 -10   2   4       16.18       38.85     18.05 o
  -9   2   4        9.71       -1.61      4.63 o
  -8   2   4       48.22       37.56      9.30 o
  -7   2   4       14.57       14.64      5.85 o
  -6   2   4      104.19      140.60     19.52 o
  -5   2   4        3.72        2.18      3.00 o
  -4   2   4     1520.18     1655.19     51.42 o
  -3   2   4      220.21      266.22     10.76 o
  -2   2   4      749.96      667.79     29.63 o
  -1   2   4       26.49       30.49      4.34 o
   0   2   4        1.30       -2.90      2.90 o
   1   2   4     1828.84     1853.32     32.33 o
   2   2   4      877.16      922.72     21.80 o
   3   2   4      253.99      266.02     17.29 o
   4   2   4       22.86       27.73      5.64 o
   5   2   4      574.43      624.95     32.26 o
   6   2   4       78.49       76.78     16.79 o
   7   2   4      128.66      136.90     15.10 o
   8   2   4       96.31       69.61     20.64 o
   9   2   4        0.30       -2.91      4.24 o
  10   2   4       12.72        0.51      6.28 o
  -9   3   4       22.07       16.72      8.22 o
  -8   3   4        2.40        4.62      6.65 o
  -7   3   4       52.27       37.36     14.16 o
  -6   3   4        0.12        2.68      3.70 o
  -5   3   4      159.21      133.05     13.25 o
  -4   3   4        3.07        5.76      6.33 o
  -3   3   4       27.85       27.32      4.04 o
  -2   3   4       20.38       17.74      2.55 o
  -1   3   4      112.71       89.74     10.19 o
   0   3   4        0.51        2.26      1.19 o
   1   3   4      107.31      111.46      8.53 o
   2   3   4       87.21       78.07     10.82 o
   3   3   4      425.00      409.66     22.21 o
   4   3   4       60.76       60.80      8.18 o
   5   3   4       85.10      101.99     12.70 o
   6   3   4        1.95        3.80      5.67 o
   7   3   4      339.83      388.75     36.95 o
   8   3   4       89.31       99.97     14.03 o
   9   3   4       15.39       -0.27      8.07 o
  10   3   4       26.96       -2.33     10.97 o
  -8   4   4        0.32        6.03     11.40 o
  -7   4   4        7.60       26.69     13.88 o
  -6   4   4       11.79       16.80     10.21 o
  -5   4   4        6.60        6.22      5.46 o
  -4   4   4        1.53        2.57      6.26 o
  -3   4   4     1171.33     1452.05     72.83 o
  -2   4   4        0.19        1.56      3.29 o
  -1   4   4      470.75      547.11    105.85 o
   0   4   4       38.74       37.04      4.79 o
   1   4   4        2.14       -1.15      3.42 o
   2   4   4      105.24      106.85     11.78 o
   3   4   4       70.44       74.88      9.14 o
   4   4   4        5.87        5.01      4.61 o
   5   4   4        6.84       -4.08      6.77 o
   6   4   4       23.48       24.65     25.68 o
   7   4   4       52.65       61.95     15.43 o
   8   4   4        0.27       -4.88      5.48 o
  -7   5   4      217.11      230.12     38.80 o
  -6   5   4       28.50       50.73     16.01 o
  -5   5   4       53.61       77.97     20.52 o
  -4   5   4        0.33       -1.50      5.87 o
  -3   5   4      206.23      265.34     34.16 o
  -2   5   4      661.73      864.34     57.89 o
  -1   5   4        8.44       14.98     17.48 o
   0   5   4       16.09       14.50      7.06 o
   1   5   4        8.62        6.22      4.28 o
   2   5   4        9.95       10.83      7.54 o
   3   5   4        1.37        1.14      4.43 o
   4   5   4       30.83       19.59      8.97 o
   5   5   4       86.71       95.82     17.49 o
   6   5   4        2.35       -5.01      7.23 o
   7   5   4        4.80       -8.97      8.97 o
  -3   6   4        4.47       14.18     13.29 o
  -2   6   4        0.04        5.68      6.11 o
  -1   6   4       11.59        0.15      5.29 o
   0   6   4        1.75       10.00     12.21 o
   1   6   4      259.49      166.50     36.49 o
   2   6   4        7.54       -0.48      7.99 o
   3   6   4       75.88      102.41     30.68 o
 -11   0   5       30.35       63.29     21.83 o
  -9   0   5      468.05      465.67     51.49 o
  -7   0   5      243.72      230.53     31.92 o
  -5   0   5       91.65      111.73     18.53 o
  -3   0   5      929.48      846.16     27.24 o
  -1   0   5     3143.92     3104.64     38.77 o
   1   0   5     3088.58     2760.41     92.32 o
   3   0   5     1599.30     1567.98     30.16 o
   5   0   5        0.39        0.85      3.05 o
   7   0   5      152.67      131.36     27.22 o
   9   0   5      171.94      171.60     33.56 o
 -11   1   5        4.42       -2.27     11.94 o
 -10   1   5       21.90       36.97     11.09 o
  -9   1   5       78.48       83.81     18.05 o
  -8   1   5       32.45       45.27     15.58 o
  -7   1   5       71.70       69.15     10.04 o
  -6   1   5        0.28        0.93      3.34 o
  -5   1   5       37.81       47.87      8.43 o
  -4   1   5        7.04        9.72      3.36 o
  -3   1   5      546.76      586.13     15.11 o
  -2   1   5      866.41      887.40     16.41 o
  -1   1   5     2157.37     2414.96     43.40 o
   0   1   5     1245.80     1102.70     22.39 o
   1   1   5      865.99      869.54     28.76 o
   2   1   5      111.14       96.88      6.42 o
   3   1   5       18.09       11.76      2.15 o
   4   1   5     1311.82     1375.36     54.77 o
   5   1   5       53.72       56.77      7.68 o
   6   1   5      267.20      256.06     23.77 o
   7   1   5      123.09      117.81     13.09 o
   8   1   5       24.68       15.63      4.55 o
   9   1   5       43.94       56.42     14.22 o
  10   1   5        1.26       11.16      9.22 o
 -10   2   5        0.55       19.65     17.77 o
  -9   2   5       23.82       20.01      7.93 o
  -8   2   5       97.48       95.33     15.08 o
  -7   2   5       47.35       45.16      9.36 o
  -6   2   5        0.12        0.97      3.73 o
  -5   2   5      205.56      199.42     11.82 o
  -4   2   5       76.10       66.39      5.42 o
  -3   2   5      104.27      115.49      6.10 o
  -2   2   5       66.02       59.75      5.02 o
  -1   2   5      700.89      702.61     21.43 o
   0   2   5      911.17     1035.69     20.33 o
   1   2   5      875.51      913.19     37.56 o
   2   2   5        6.44        5.25      1.89 o
   3   2   5       37.46       46.89      6.63 o
   4   2   5        6.04        0.73      2.21 o
   5   2   5      180.74      195.85     15.28 o
   6   2   5     1164.45     1229.92     41.25 o
   7   2   5      336.93      348.23     23.88 o
   8   2   5       19.77       15.91      6.39 o
   9   2   5       46.76       41.67      9.44 o
  10   2   5        6.87        2.30      8.36 o
  -9   3   5       11.32       19.31     12.13 o
  -8   3   5       51.92       41.66     19.01 o
  -7   3   5       39.86       40.48     16.73 o
  -6   3   5      445.08      475.34     49.17 o
  -5   3   5       25.11       17.44      5.85 o
  -4   3   5      444.53      447.18     62.52 o
  -3   3   5       13.37        8.79      2.85 o
  -2   3   5       88.46       69.44      4.20 o
  -1   3   5       95.64       95.08      6.63 o
   0   3   5        0.16        0.50      3.22 o
   1   3   5      253.67      263.31     14.01 o
   2   3   5      181.53      175.62     10.17 o
   3   3   5      270.30      243.31     71.09 o
   4   3   5       35.25       16.40      7.74 o
   5   3   5        3.40        0.16      4.24 o
   6   3   5       85.38      107.22     13.43 o
   7   3   5      152.37      164.91     17.38 o
   8   3   5       17.64        7.92      7.21 o
   9   3   5       33.62       21.87      8.04 o
  10   3   5       36.44       33.81     17.34 o
  -8   4   5        8.70       12.70     13.42 o
  -7   4   5        0.76        5.88     10.40 o
  -6   4   5      154.60      199.25     33.08 o
  -5   4   5       24.54       40.57     14.77 o
  -4   4   5       15.54        6.17      6.50 o
  -3   4   5      149.78      151.29     24.68 o
  -2   4   5      963.26     1168.12     63.38 o
  -1   4   5      430.71      556.94     36.82 o
   0   4   5      284.52      303.46     33.79 o
   1   4   5      170.50      177.87     21.08 o
   2   4   5       27.69       25.06      4.68 o
   3   4   5       22.93       23.84      5.22 o
   4   4   5      296.55      315.75     83.64 o
   5   4   5      290.64      340.17     42.57 o
   6   4   5      269.50      274.72     75.88 o
   7   4   5       53.19       65.66     17.41 o
   8   4   5       13.69       23.04     10.69 o
  -7   5   5        2.67        8.93      6.95 o
  -6   5   5       56.21       45.88     15.19 o
  -5   5   5        0.02       -2.44      9.17 o
  -4   5   5       33.13       45.93     14.28 o
  -3   5   5       26.59       15.31      4.59 o
  -2   5   5       76.73       94.86     19.82 o
  -1   5   5        8.23        8.19      9.09 o
   0   5   5       20.74       23.85      8.43 o
   1   5   5        8.31        3.90      6.51 o
   2   5   5       20.88       22.43     11.38 o
   3   5   5        3.39        3.53      5.47 o
   4   5   5       54.60       45.24     12.43 o
   5   5   5       72.82       76.91     15.17 o
   6   5   5       30.11       24.23     10.73 o
   7   5   5        9.17       19.88     15.20 o
  -3   6   5       42.41       52.58     37.05 o
  -2   6   5       52.93       57.87     24.41 o
  -1   6   5      196.12      227.48     28.06 o
   0   6   5      202.75      170.97     53.88 o
   1   6   5        6.79       17.17      9.87 o
   2   6   5       12.41       10.06     10.80 o
   3   6   5       14.42        3.84      9.35 o
 -10   0   6       68.73       80.50     23.34 o
  -8   0   6     2698.30     2738.53    117.87 o
  -6   0   6        0.61       -1.33      3.32 o
  -4   0   6      295.19      312.49     27.76 o
  -2   0   6        0.28        3.53      2.73 o
   0   0   6     1154.43     1147.66     24.41 o
   2   0   6     9902.68     9711.15     67.27 o
   4   0   6     1725.57     1860.64     43.10 o
   6   0   6      147.29      146.69     15.05 o
   8   0   6       70.28       72.65     20.29 o
  10   0   6      178.01      264.35     44.89 o
 -11   1   6       75.54       73.30     22.91 o
 -10   1   6        1.70       -5.35      5.35 o
  -9   1   6      523.49      616.47     46.18 o
  -8   1   6      630.32      670.48     40.46 o
  -7   1   6       43.98       39.43      9.85 o
  -6   1   6        4.82        1.39      3.87 o
  -5   1   6       18.81        1.29      4.23 o
  -4   1   6       67.21       47.03      6.01 o
  -3   1   6      378.78      368.07     14.53 o
  -2   1   6      353.08      386.43     11.34 o
  -1   1   6     4977.55     4947.26     27.05 o
   0   1   6     1125.87     1081.45     22.61 o
   1   1   6        7.06        6.75      1.44 o
   2   1   6     1553.13     1446.87     20.74 o
   3   1   6      557.04      527.08     20.36 o
   4   1   6      205.38      222.08     14.86 o
   5   1   6      134.89      145.29     12.87 o
   6   1   6       91.33       84.45     13.21 o
   7   1   6       88.90       83.54     12.57 o
   8   1   6      224.21      200.82     30.70 o
   9   1   6       22.16       21.61     20.88 o
  10   1   6       59.32       87.98     18.86 o
 -10   2   6       37.23       64.46     23.81 o
  -9   2   6        3.27        2.69      8.67 o
  -8   2   6       65.65       65.45     13.55 o
  -7   2   6       15.47        4.85      5.35 o
  -6   2   6       77.99       65.44     13.19 o
  -5   2   6       26.02       26.37      6.11 o
  -4   2   6      264.69      252.50     10.86 o
  -3   2   6        1.06        6.89      1.80 o
  -2   2   6      307.71      285.49     10.72 o
  -1   2   6      366.47      391.44     29.62 o
   0   2   6        5.91        1.78      2.32 o
   1   2   6      798.90      789.71     17.61 o
   2   2   6      552.09      549.88     18.78 o
   3   2   6        0.93       -1.42      2.65 o
   4   2   6       18.25       32.19      6.21 o
   5   2   6       12.27       14.20      4.63 o
   6   2   6     1088.53     1154.95     50.43 o
   7   2   6      161.29      162.04     16.64 o
   8   2   6       23.95       27.60      7.36 o
   9   2   6        8.70        8.35      8.59 o
  10   2   6        0.36        5.93      5.47 o
  -9   3   6        0.62        4.64     11.72 o
  -8   3   6        9.92       20.16     12.80 o
  -7   3   6      200.29      163.17     31.94 o
  -6   3   6       18.02       20.15     11.08 o
  -5   3   6       84.65       82.42      9.92 o
  -4   3   6       69.30       69.66     16.04 o
  -3   3   6      111.34      100.55      8.66 o
  -2   3   6       10.16        5.81      5.54 o
  -1   3   6       28.94       29.76      6.68 o
   0   3   6      130.98      149.06      9.32 o
   1   3   6      187.38      212.68     10.91 o
   2   3   6      359.66      375.44     14.68 o
   3   3   6      153.52      204.55     23.80 o
   4   3   6      241.95      200.04     27.22 o
   5   3   6       80.95       63.21     12.25 o
   6   3   6      523.96      645.95     38.44 o
   7   3   6       70.26       72.31     12.12 o
   8   3   6       34.52       32.02     10.63 o
   9   3   6       40.69       66.65     12.93 o
  10   3   6        5.29       13.05     10.67 o
  -8   4   6       23.44       24.17      9.82 o
  -7   4   6       48.62       56.74     19.62 o
  -6   4   6       69.33       69.15     18.08 o
  -5   4   6       82.96       92.93     22.40 o
  -4   4   6       35.99       41.84     14.53 o
  -3   4   6      115.73      156.45     24.70 o
  -2   4   6      861.95      961.70     59.64 o
  -1   4   6      306.87      371.67     26.90 o
   0   4   6      127.88      158.89     11.28 o
   1   4   6       10.46        5.37      5.94 o
   2   4   6       96.49       88.45     11.31 o
   3   4   6        3.25       -0.66      1.94 o
   4   4   6        6.26        8.24      6.21 o
   5   4   6      169.97      186.43     22.58 o
   6   4   6       29.92       22.84      6.73 o
   7   4   6        0.04        4.39      6.44 o
   8   4   6        0.29       -2.65      6.59 o
  -7   5   6        0.09        1.49      8.34 o
  -6   5   6        6.36        1.29      8.45 o
  -5   5   6       43.76       65.19     20.31 o
  -4   5   6       13.78       -0.78      4.70 o
  -3   5   6       75.68       99.22     21.66 o
  -2   5   6       21.96       30.65     13.10 o
  -1   5   6      410.11      542.69     55.55 o
   0   5   6        0.23        7.28      5.19 o
   1   5   6       40.40       40.67     13.63 o
   2   5   6        6.76        7.10      8.71 o
   3   5   6       15.70       29.60     14.39 o
   4   5   6      208.81      147.57     34.10 o
   5   5   6       45.43       35.38     11.27 o
   6   5   6        4.85       -3.10      8.55 o
   7   5   6        9.79        0.46      7.79 o
  -3   6   6        0.35      -15.33     17.75 o
  -2   6   6       48.84       51.07     30.08 o
  -1   6   6       60.29       24.94     14.75 o
   0   6   6       98.12       27.74     32.10 o
   1   6   6      199.08      145.01     32.86 o
   2   6   6       27.61       14.18      8.81 o
 -11   0   7        9.35       26.64     14.52 o
  -9   0   7      128.11      145.78     28.55 o
  -7   0   7      301.12      340.61     38.59 o
  -5   0   7       12.15       21.44      9.01 o
  -3   0   7        0.01        3.71      2.51 o
  -1   0   7       43.24       48.29      6.04 o
   1   0   7      133.26      137.97     12.28 o
   3   0   7       16.63       27.38      7.76 o
   5   0   7        4.02        5.62      6.48 o
   7   0   7        2.31       19.89     11.59 o
   9   0   7       25.34       49.21     19.35 o
 -11   1   7       16.79       18.24     12.16 o
 -10   1   7       63.02       62.44     14.96 o
  -9   1   7      125.33      128.29     20.10 o
  -8   1   7      268.15      267.95     21.81 o
  -7   1   7      209.78      199.87     21.37 o
  -6   1   7       90.90       99.73     13.88 o
  -5   1   7     2032.58     1898.95     52.18 o
  -4   1   7      991.69     1017.27     35.85 o
  -3   1   7      227.06      246.31     12.20 o
  -2   1   7      210.92      214.14      9.68 o
  -1   1   7    10814.65    10872.78     44.61 o
   0   1   7      925.54      893.24     15.29 o
   1   1   7      127.45      115.35      5.85 o
   2   1   7      889.55      864.00     20.15 o
   3   1   7      133.64      118.20      9.75 o
   4   1   7      155.14      126.26     10.05 o
   5   1   7        6.95        5.82      4.26 o
   6   1   7       86.48       74.07     10.71 o
   7   1   7        4.77        5.09      3.28 o
   8   1   7       46.96       36.88     13.33 o
   9   1   7        6.66       14.99      8.49 o
  10   1   7       35.90       80.05     18.84 o
 -10   2   7        1.67       12.78     11.39 o
  -9   2   7       11.48       31.44     13.61 o
  -8   2   7       34.76       29.63     17.75 o
  -7   2   7       69.47       70.96     14.69 o
  -6   2   7      479.06      464.82     27.88 o
  -5   2   7        1.03        1.98      5.16 o
  -4   2   7       22.05       25.67      3.91 o
  -3   2   7       18.85       16.62      2.16 o
  -2   2   7       79.80       66.19      5.91 o
  -1   2   7        1.26        5.87      6.12 o
   0   2   7     1640.91     1654.63     29.64 o
   1   2   7     3228.67     3262.23     40.24 o
   2   2   7       25.13       23.03      3.78 o
   3   2   7       81.37       84.28      8.99 o
   4   2   7       36.41       21.17      9.62 o
   5   2   7      218.34      224.57     17.01 o
   6   2   7      293.14      290.66     33.87 o
   7   2   7       79.92       73.89     11.58 o
   8   2   7       25.14       36.33      7.98 o
   9   2   7       43.47       43.85     10.59 o
  10   2   7        0.67       11.55     10.37 o
  -9   3   7        0.02        8.59      8.21 o
  -8   3   7       37.21        8.70     11.74 o
  -7   3   7      191.49      188.44     34.58 o
  -6   3   7       59.28       64.14     19.10 o
  -5   3   7        0.71        5.93      6.77 o
  -4   3   7       29.90       57.34     16.08 o
  -3   3   7      106.47      102.00     13.78 o
  -2   3   7      178.58      222.44     27.31 o
  -1   3   7      512.70      539.20     39.45 o
   0   3   7        1.52        2.12      2.91 o
   1   3   7      616.33      650.47     26.46 o
   2   3   7        0.01        1.83      1.73 o
   3   3   7       90.42       84.40     12.15 o
   4   3   7      658.87      704.78     27.42 o
   5   3   7      289.24      332.68     41.09 o
   6   3   7      513.92      620.44     32.37 o
   7   3   7       65.09       56.68     10.65 o
   8   3   7       10.77        1.83      3.38 o
   9   3   7        0.13        7.38      5.82 o
  10   3   7       11.45        6.48     10.50 o
  -8   4   7       11.69       -4.80     12.25 o
  -7   4   7        0.88       -4.48      5.43 o
  -6   4   7      102.54       87.81     23.49 o
  -5   4   7       11.99       23.13     11.52 o
  -4   4   7      116.15      110.37     22.84 o
  -3   4   7      254.54      318.52     37.02 o
  -2   4   7       34.15       39.77     14.30 o
  -1   4   7       26.50       22.83     11.07 o
   0   4   7       66.02       76.34      7.45 o
   1   4   7       41.17       31.58      5.50 o
   2   4   7      256.71      286.16     18.17 o
   3   4   7       84.70       82.67     12.93 o
   4   4   7       10.78       11.79      6.38 o
   5   4   7      116.22      135.07     19.26 o
   6   4   7       36.44       39.35     13.82 o
   7   4   7       52.68       58.66     15.08 o
   8   4   7        0.04        0.04      8.57 o
  -7   5   7        0.53       12.64      8.72 o
  -6   5   7       15.42       30.79     14.11 o
  -5   5   7        0.02       -2.51      9.18 o
  -4   5   7      100.54      142.33     27.19 o
  -3   5   7       18.18       14.18      9.93 o
  -2   5   7       16.92       35.84     15.55 o
  -1   5   7       16.96        5.12      5.57 o
   0   5   7        4.12        2.18     12.00 o
   1   5   7       34.10       46.06     11.60 o
   2   5   7      261.36      270.54     67.95 o
   3   5   7        8.20       15.28     13.35 o
   4   5   7       24.20       26.02     14.64 o
   5   5   7        3.20       21.49     16.11 o
   6   5   7       11.52       29.31     14.17 o
   7   5   7        5.32        6.58      6.26 o
  -2   6   7       81.63      151.06     56.33 o
  -1   6   7        0.55       -8.46     17.68 o
   0   6   7       72.25       28.98     30.14 o
   1   6   7       41.56       26.37     18.30 o
   2   6   7        1.36       -3.12     10.89 o
 -10   0   8      313.39      297.61     44.67 o
  -8   0   8       13.49       18.67     12.67 o
  -6   0   8        8.00        9.64      5.77 o
  -4   0   8     3996.66     3878.74     99.19 o
  -2   0   8     5781.19     5751.86    139.83 o
   0   0   8     1905.18     2033.03     37.60 o
   2   0   8      336.71      347.16     18.22 o
   4   0   8      233.18      101.50     85.25 o
   6   0   8       89.23       92.22     19.48 o
   8   0   8       29.64       29.22     12.84 o
  10   0   8       28.72       48.07     20.85 o
 -11   1   8       14.55       13.41     13.02 o
 -10   1   8      103.97      110.83     20.50 o
  -9   1   8       71.64       66.07     16.48 o
  -8   1   8      107.99      105.23     16.97 o
  -7   1   8      105.04       96.38     18.92 o
  -6   1   8       39.75       43.38      9.50 o
  -5   1   8      155.35      140.25     11.77 o
  -4   1   8      176.78      188.00     15.73 o
  -3   1   8      479.76      465.88     17.05 o
  -2   1   8      259.05      271.35     11.35 o
  -1   1   8     1748.46     1762.97     19.76 o
   0   1   8      647.02      651.83     14.29 o
   1   1   8      647.03      592.99     16.90 o
   2   1   8       90.19       80.40      7.10 o
   3   1   8       49.00       60.95      7.34 o
   4   1   8      156.07      126.94     11.81 o
   5   1   8        0.20       -0.11      3.10 o
   6   1   8       37.73       38.14      7.71 o
   7   1   8       21.83       19.64      5.89 o
   8   1   8       22.85       18.21      6.03 o
   9   1   8      141.45      165.77     24.41 o
  10   1   8      125.78      175.95     26.43 o
 -10   2   8       48.21       55.19     22.16 o
  -9   2   8        1.95       14.29      9.81 o
  -8   2   8        9.36        6.65      5.82 o
  -7   2   8       16.00       17.66      7.22 o
  -6   2   8       21.50       30.65      6.90 o
  -5   2   8      136.59      119.21     12.59 o
  -4   2   8       36.61       37.23      4.70 o
  -3   2   8      705.22      781.67     27.71 o
  -2   2   8     2200.57     2403.34     60.92 o
  -1   2   8      565.61      579.27     38.24 o
   0   2   8        0.25        0.76      0.62 o
   1   2   8     1308.66     1361.12     22.78 o
   2   2   8      367.31      373.79     15.49 o
   3   2   8       19.90       10.67      3.77 o
   4   2   8        4.29        4.64      3.39 o
   5   2   8       34.74       35.64      8.20 o
   6   2   8      415.05      477.20     26.73 o
   7   2   8      468.74      504.69     29.92 o
   8   2   8       48.80       46.98     10.59 o
   9   2   8       13.18        2.02      4.10 o
  10   2   8        0.57        1.64     10.12 o
  -9   3   8        4.48        5.93      6.88 o
  -8   3   8        7.97       10.42      7.59 o
  -7   3   8        9.69        8.72     12.02 o
  -6   3   8        0.10       -1.95      4.70 o
  -5   3   8      183.22      206.94     32.06 o
  -4   3   8       73.45       60.37     15.81 o
  -3   3   8       35.15       17.37      9.25 o
  -2   3   8      251.85      296.74     33.25 o
  -1   3   8      409.01      437.42     36.78 o
   0   3   8       73.47       70.90      6.32 o
   1   3   8      119.83       92.81      8.43 o
   2   3   8      113.99      111.83      8.05 o
   3   3   8       56.27       50.12     13.51 o
   4   3   8      452.21      449.55    112.90 o
   5   3   8      168.66      190.22     16.65 o
   6   3   8      464.15      500.42     29.50 o
   7   3   8        5.16       16.88      6.26 o
   8   3   8        3.44        6.36      4.63 o
   9   3   8        7.86       13.40      5.45 o
  10   3   8       50.56       53.09     19.95 o
  -8   4   8       14.25       12.04     11.88 o
  -7   4   8        9.48        1.53      6.09 o
  -6   4   8        3.38        3.13      8.35 o
  -5   4   8       36.27       42.76     15.70 o
  -4   4   8       69.10       78.82     19.51 o
  -3   4   8     1255.54     1427.74     78.78 o
  -2   4   8       64.43       57.60     16.36 o
  -1   4   8      134.08      171.08     25.79 o
   0   4   8        6.13       11.07      9.12 o
   1   4   8      237.73      267.22     16.75 o
   2   4   8       97.35       96.00     14.94 o
   3   4   8        0.31       -1.87      3.64 o
   4   4   8        7.41       -3.64      3.87 o
   5   4   8       15.24       10.29      5.73 o
   6   4   8      253.85      288.87     29.82 o
   7   4   8       25.03       19.38     23.50 o
   8   4   8       81.68       88.84     36.22 o
  -7   5   8        2.40       -0.06      8.33 o
  -6   5   8        8.21       -5.21      9.18 o
  -5   5   8       18.30       18.67      9.48 o
  -4   5   8      169.55      222.19     34.20 o
  -3   5   8      147.85      205.05     32.87 o
  -2   5   8        4.22        9.98      8.76 o
  -1   5   8       18.52       29.20     14.08 o
   0   5   8       52.09       62.32     12.75 o
   1   5   8        5.21        7.92      5.15 o
   2   5   8       59.85       57.06     13.42 o
   3   5   8       56.69       61.85     13.56 o
   4   5   8       31.54       14.12     11.55 o
   5   5   8      112.36      102.37     27.18 o
   1   6   8        2.77        8.07     10.06 o
   2   6   8        3.86       22.97     16.18 o
 -11   0   9       40.03       22.34      9.97 o
  -9   0   9      295.30      328.11     45.67 o
  -7   0   9        1.39        1.40      6.32 o
  -5   0   9      726.82      751.61     50.00 o
  -3   0   9       11.92        1.65      4.11 o
  -1   0   9     1001.80      920.83     29.05 o
   1   0   9      707.41      621.32     23.06 o
   3   0   9     4867.12     4969.17     73.76 o
   5   0   9      131.69      125.60     21.67 o
   7   0   9      319.82      319.67     41.09 o
   9   0   9      153.18      179.30     35.36 o
 -11   1   9        0.18        1.10      8.62 o
 -10   1   9       93.27       97.11     19.60 o
  -9   1   9      772.18      813.25     48.27 o
  -8   1   9      130.83      130.78     18.65 o
  -7   1   9       22.66       18.39      7.50 o
  -6   1   9        1.49        1.51      5.23 o
  -5   1   9      676.12      644.74     32.86 o
  -4   1   9      394.19      359.56     24.61 o
  -3   1   9      116.67      118.60      8.97 o
  -2   1   9      215.04      233.72     11.01 o
  -1   1   9     1724.10     1831.22     27.39 o
   0   1   9      423.90      490.46     12.45 o
   1   1   9     2221.28     2281.14     44.87 o
   2   1   9       80.76       81.39      9.46 o
   3   1   9      135.32      126.81     12.85 o
   4   1   9        0.32        1.51      1.67 o
   5   1   9        4.82        5.56      3.26 o
   6   1   9       62.14       72.28     10.15 o
   7   1   9        2.15        7.10      4.80 o
   8   1   9      381.88      303.77     32.64 o
   9   1   9       22.38        6.23     13.95 o
  10   1   9        5.23       -1.29      6.84 o
 -10   2   9        0.22       15.35     15.62 o
  -9   2   9       18.82       21.18     14.36 o
  -8   2   9      249.99      235.54     23.90 o
  -7   2   9      207.22      206.00     20.41 o
  -6   2   9        8.43        5.50      4.67 o
  -5   2   9        1.06        2.74      4.38 o
  -4   2   9        0.96        1.95      1.69 o
  -3   2   9       14.47       15.76      3.23 o
  -2   2   9      133.21      105.54      7.96 o
  -1   2   9      714.67      751.60     44.81 o
   0   2   9     1254.39     1233.59     43.17 o
   1   2   9      738.71      788.60     27.02 o
   2   2   9      271.42      249.04     17.51 o
   3   2   9        0.09        0.16      2.54 o
   4   2   9       46.03       43.57      6.85 o
   5   2   9      940.28      953.09     35.37 o
   6   2   9      469.39      474.40     26.82 o
   7   2   9       12.65        4.75      3.11 o
   8   2   9       46.63       54.93     11.25 o
   9   2   9       44.39       43.94     10.40 o
  10   2   9       44.53       46.86     19.56 o
  -9   3   9        5.39        2.66      7.50 o
  -8   3   9        2.61       11.09     12.98 o
  -7   3   9        7.46       11.53     14.63 o
  -6   3   9      584.71      639.79     60.03 o
  -5   3   9      374.23      451.03     47.54 o
  -4   3   9        4.02        2.69      4.38 o
  -3   3   9     1257.97      902.73    240.14 o
  -2   3   9      992.98     1069.66     62.74 o
  -1   3   9       16.89       36.46     12.43 o
   0   3   9      297.23      288.44     21.02 o
   1   3   9       62.52       53.63      4.53 o
   2   3   9      237.21      208.88     11.00 o
   3   3   9      144.66      146.32     15.64 o
   4   3   9     1106.47     1145.16    128.00 o
   5   3   9       62.20       83.30     16.35 o
   6   3   9        3.52        7.24      4.17 o
   7   3   9       21.90       31.36      8.27 o
   8   3   9       10.10        7.57      6.16 o
   9   3   9       13.71       13.48      8.02 o
  -8   4   9        4.27        4.63      9.84 o
  -7   4   9        7.44       19.30     14.64 o
  -6   4   9       27.57       56.66     19.15 o
  -5   4   9       10.52       -5.15      9.77 o
  -4   4   9        8.16       -0.43      8.39 o
  -3   4   9      128.22       99.38     21.41 o
  -2   4   9       43.99       70.66     16.66 o
  -1   4   9      105.68      106.01     21.10 o
   0   4   9       20.96       27.11     11.76 o
   1   4   9        9.46        8.40      2.63 o
   2   4   9       46.16       45.34      8.65 o
   3   4   9       23.36       16.99      4.70 o
   4   4   9       27.29       37.85      9.27 o
   5   4   9       98.27      109.75     17.14 o
   6   4   9       59.57       71.28     37.11 o
   7   4   9        0.17       11.43      8.05 o
   8   4   9       14.59        5.95      6.74 o
  -7   5   9        0.01       -3.83     14.32 o
  -6   5   9        2.74       19.41     11.74 o
  -5   5   9        0.10       14.72      9.72 o
  -4   5   9       29.62       37.82     15.55 o
  -3   5   9        2.69       -0.15      5.89 o
  -2   5   9        9.92        0.28      6.14 o
  -1   5   9        0.95        1.23      5.14 o
   0   5   9        3.26        0.16      6.96 o
   1   5   9       39.38       39.22     12.41 o
   2   5   9        0.19        2.65      4.38 o
   3   5   9       12.28       11.59      6.63 o
   4   5   9        0.15        0.46      4.45 o
   5   5   9       25.43       14.74      9.36 o
   1   6   9        2.85       21.99     12.95 o
   2   6   9       15.22        2.29     10.14 o
 -10   0  10      316.94      368.48     50.53 o
  -8   0  10        1.53        2.02      4.48 o
  -6   0  10      857.01      819.00     58.48 o
  -4   0  10      131.27      109.91     17.87 o
  -2   0  10      768.82      802.18     28.56 o
   0   0  10       39.73       39.40      6.18 o
   2   0  10     1120.13      973.36     45.88 o
   4   0  10        0.31        3.17      4.22 o
   6   0  10      140.12      117.17     22.76 o
   8   0  10        8.91       14.31     12.77 o
  10   0  10       15.92       18.93     17.14 o
 -10   1  10      169.20      182.22     25.48 o
  -9   1  10      278.33      295.23     25.81 o
  -8   1  10       50.79       49.08     11.74 o
  -7   1  10       48.10       36.21     10.16 o
  -6   1  10        0.09        6.09      3.75 o
  -5   1  10       67.47       72.38     11.85 o
  -4   1  10       53.84       58.20      8.74 o
  -3   1  10      428.01      424.09     17.51 o
  -2   1  10      360.23      380.88     14.90 o
  -1   1  10      178.64      186.20      9.51 o
   0   1  10     1720.69     1742.12     34.72 o
   1   1  10        7.61        6.06      2.07 o
   2   1  10        0.01        3.03      4.63 o
   3   1  10     1022.85     1032.95     37.36 o
   4   1  10       70.92       50.43     12.50 o
   5   1  10       66.17       78.69     13.12 o
   6   1  10       44.90       37.83      8.15 o
   7   1  10       83.35       76.14     14.97 o
   8   1  10      209.27      228.78     27.05 o
   9   1  10       41.01       49.94     13.28 o
  10   1  10       14.21       19.36     16.60 o
 -10   2  10        5.24        9.70     13.42 o
  -9   2  10       57.96       57.80     23.16 o
  -8   2  10       19.10        3.82     10.18 o
  -7   2  10       54.98       41.32      8.24 o
  -6   2  10      441.99      441.85     26.66 o
  -5   2  10       77.97       84.95     10.42 o
  -4   2  10        3.77        0.34      1.79 o
  -3   2  10       28.27       25.48      2.89 o
  -2   2  10     3287.06     3238.71     34.78 o
  -1   2  10      618.55      602.64     42.08 o
   0   2  10       20.05       16.59      2.32 o
   1   2  10        8.19        5.54      1.88 o
   2   2  10       21.80       25.09      7.38 o
   3   2  10        7.97        3.24      3.00 o
   4   2  10      157.69      147.04     13.44 o
   5   2  10     1221.17     1285.96     41.87 o
   6   2  10        0.20       -0.60      3.23 o
   7   2  10       69.39       63.53     11.25 o
   8   2  10        1.97       11.76      5.93 o
   9   2  10        4.90        1.29      5.80 o
  -9   3  10        8.50       29.26     15.58 o
  -8   3  10        8.46        3.65      6.55 o
  -7   3  10       98.71      106.38     27.94 o
  -6   3  10        1.30        6.97     10.63 o
  -5   3  10        1.43       -5.87      8.77 o
  -4   3  10       39.62       41.21     14.89 o
  -3   3  10      692.25      753.93     56.38 o
  -2   3  10        0.00        7.38      9.27 o
  -1   3  10      365.64      365.58     35.42 o
   0   3  10        0.00        0.06      3.42 o
   1   3  10        2.73        0.99      1.25 o
   2   3  10        7.13        4.34      1.84 o
   3   3  10       61.71       53.59      9.47 o
   4   3  10      528.26      580.14     34.32 o
   5   3  10     1195.63     1345.96     48.53 o
   6   3  10       63.86       61.27     10.09 o
   7   3  10      148.95      145.82     16.94 o
   8   3  10       16.81       30.35      8.77 o
   9   3  10       27.82       26.76     10.53 o
  -8   4  10       20.38       30.95     19.19 o
  -7   4  10        0.59       11.18     12.05 o
  -6   4  10        0.45        7.56     10.91 o
  -5   4  10       64.32       81.51     22.64 o
  -4   4  10        5.22        4.18      4.69 o
  -3   4  10       18.55       25.15     12.45 o
  -2   4  10      219.37      264.08     35.30 o
  -1   4  10       32.18       38.61     13.63 o
   0   4  10       50.98       55.67     14.45 o
   1   4  10       42.16       42.19     10.00 o
   2   4  10       95.87       83.85      9.62 o
   3   4  10       49.87       41.54      7.37 o
   4   4  10       28.07       23.02      9.38 o
   5   4  10       48.10       60.20     13.81 o
   6   4  10        0.01        9.59      5.60 o
   7   4  10        4.41        9.78      6.55 o
   8   4  10        4.44       -6.95      8.79 o
  -7   5  10        0.01      -13.34     15.55 o
  -6   5  10       24.62       20.56     12.93 o
  -5   5  10        0.47        7.41      5.80 o
  -4   5  10       57.61      101.68     26.60 o
  -3   5  10       84.49      125.94     26.62 o
  -2   5  10        7.85       12.07      8.99 o
  -1   5  10        0.67       -5.54      6.96 o
   0   5  10       23.92       23.68     11.20 o
   1   5  10       73.25       85.23     16.16 o
   2   5  10       17.79       17.57      7.56 o
   3   5  10       30.50       25.82      9.40 o
   4   5  10        0.00        5.57      5.40 o
   5   5  10       35.53       28.30     12.63 o
 -11   0  11       43.32       36.54     19.10 o
  -9   0  11        3.22       17.51     11.57 o
  -7   0  11       10.24        4.50      8.10 o
  -5   0  11      761.28      764.24     51.35 o
  -3   0  11       42.42       51.82     12.30 o
  -1   0  11       13.66       11.81      3.87 o
   1   0  11      415.11      416.01     29.44 o
   3   0  11      233.69      243.50     26.25 o
   5   0  11      197.49      200.15     28.82 o
   7   0  11        1.09        7.79      8.46 o
   9   0  11      177.55      147.61     33.29 o
 -10   1  11        0.38       16.56     10.06 o
  -9   1  11        1.79       -0.44      4.21 o
  -8   1  11       55.82       43.01     11.62 o
  -7   1  11        0.46        4.37      5.10 o
  -6   1  11        1.00        5.69      5.17 o
  -5   1  11       77.16       68.78     13.33 o
  -4   1  11       69.73       56.62      9.28 o
  -3   1  11      268.79      266.46     14.17 o
  -2   1  11       12.89       14.30      2.94 o
  -1   1  11       18.70       21.57      3.61 o
   0   1  11     4481.70     4651.07     43.27 o
   1   1  11      134.46      141.32     11.24 o
   2   1  11        7.51        4.58      2.94 o
   3   1  11      535.76      520.56     27.08 o
   4   1  11      284.03      287.66     15.90 o
   5   1  11       16.04        8.45      8.84 o
   6   1  11      230.00      246.17     24.67 o
   7   1  11       29.13       30.96     10.21 o
   8   1  11       14.47       22.23     10.10 o
   9   1  11       54.35       83.80     17.87 o
  -9   2  11      378.83      358.72     51.54 o
  -8   2  11      367.27      366.06     49.64 o
  -7   2  11       29.39       25.94     13.41 o
  -6   2  11       16.98       16.92      8.36 o
  -5   2  11       20.84       17.61      4.06 o
  -4   2  11       66.51       71.02      7.91 o
  -3   2  11      293.31      294.35     12.94 o
  -2   2  11     5926.94     6160.37     67.20 o
  -1   2  11      727.24      730.20     15.57 o
   0   2  11       22.93       23.42      2.84 o
   1   2  11      175.48      130.75      9.61 o
   2   2  11       28.15       25.82      8.14 o
   3   2  11      298.96      283.60     20.67 o
   4   2  11      330.18      335.09     20.55 o
   5   2  11      396.21      397.32     23.67 o
   6   2  11        3.86        6.22      3.11 o
   7   2  11       66.58       69.02     11.41 o
   8   2  11       42.10       46.92     10.09 o
   9   2  11      125.64      172.78     25.18 o
  -9   3  11        4.83       23.66     13.10 o
  -8   3  11        5.70        3.67      7.46 o
  -7   3  11      130.60      168.09     34.49 o
  -6   3  11        0.94        6.38     11.60 o
  -5   3  11       17.43       14.62      8.89 o
  -4   3  11     1069.43     1148.14     72.82 o
  -3   3  11       79.76       98.61     20.72 o
  -2   3  11      265.73      301.98     34.62 o
  -1   3  11      342.54      347.81     35.40 o
   0   3  11       46.66       45.11      6.49 o
   1   3  11       22.22       12.37      2.91 o
   2   3  11        0.37        2.17      3.37 o
   3   3  11        4.46        1.26      7.32 o
   4   3  11       95.36       83.12     13.42 o
   5   3  11        5.83       -0.81      5.56 o
   6   3  11       27.20       34.22      8.10 o
   7   3  11       52.73       62.97     11.79 o
   8   3  11        8.04        4.22      7.43 o
   9   3  11        2.25       12.31      8.87 o
  -8   4  11       25.69       35.33     18.03 o
  -7   4  11        4.99        5.90     11.38 o
  -6   4  11        7.87       12.59     12.81 o
  -5   4  11        2.25        8.94      8.30 o
  -4   4  11       16.10       24.12     15.78 o
  -3   4  11      141.29      139.31     26.15 o
  -2   4  11       92.56       90.39     21.89 o
  -1   4  11        7.88        1.80      5.79 o
   0   4  11       21.96        6.40      8.93 o
   1   4  11      290.81      254.75     32.53 o
   2   4  11      320.89      342.77     19.93 o
   3   4  11       30.64       34.88      6.77 o
   4   4  11       57.83       58.95      9.24 o
   5   4  11        2.36        3.56      5.50 o
   6   4  11        6.68        7.54      4.73 o
   7   4  11        0.48       -8.11      8.11 o
   8   4  11       25.56       37.71     17.97 o
  -6   5  11       78.59      128.45     32.35 o
  -5   5  11       20.34       11.16     10.98 o
  -4   5  11       26.78       35.70     15.05 o
  -3   5  11       41.76       46.26     14.82 o
  -2   5  11      121.38      181.50     32.42 o
  -1   5  11        5.07        1.65      4.77 o
   0   5  11      129.35      160.17     29.98 o
   1   5  11        0.36       26.49     13.78 o
   2   5  11       29.65       28.97      8.66 o
   3   5  11        6.82       -3.68      3.68 o
   4   5  11        2.34       -1.07      6.91 o
   5   5  11        0.44       -4.37      4.98 o
 -10   0  12        0.78       -3.38      6.89 o
  -8   0  12       52.64       44.49     15.36 o
  -6   0  12     1616.80     1553.31     81.74 o
  -4   0  12      737.14      722.24     46.79 o
  -2   0  12      932.03      956.20     47.35 o
   0   0  12     2793.65     2683.17     75.16 o
   2   0  12       94.96      109.85     16.73 o
   4   0  12       27.44       15.03      8.61 o
   6   0  12        7.51        0.04      7.66 o
   8   0  12      124.35      141.04     29.80 o
 -10   1  12        4.45       12.00     13.67 o
  -9   1  12       31.71       18.33      9.67 o
  -8   1  12       53.73       41.01     33.28 o
  -7   1  12       24.37       19.24      5.86 o
  -6   1  12       28.73       33.75      9.71 o
  -5   1  12      436.76      384.39     26.98 o
  -4   1  12       16.29       19.28      6.24 o
  -3   1  12     1112.52     1171.02     38.58 o
  -2   1  12        0.03        1.81      2.12 o
  -1   1  12     1250.41     1343.79     28.74 o
   0   1  12      993.97     1023.32     21.56 o
   1   1  12      389.65      354.51     26.67 o
   2   1  12      749.96      676.42     29.64 o
   3   1  12       41.75       23.89      5.96 o
   4   1  12      698.49      571.03     26.96 o
   5   1  12       46.48       41.84     10.27 o
   6   1  12       21.58       25.08      7.98 o
   7   1  12        6.05       -5.22      7.86 o
   8   1  12      128.22      119.33     20.05 o
   9   1  12        0.37        2.71      6.68 o
  -9   2  12        3.68        8.97     14.99 o
  -8   2  12       19.29       13.24     12.88 o
  -7   2  12      209.14      180.61     33.12 o
  -6   2  12      137.77      129.24     14.87 o
  -5   2  12       87.73       85.86     10.50 o
  -4   2  12        2.01        0.31      2.33 o
  -3   2  12      143.09      150.31      7.47 o
  -2   2  12      776.75      887.20     17.41 o
  -1   2  12      301.85      286.40     13.43 o
   0   2  12      184.45      204.01      8.80 o
   1   2  12      550.16      567.31     20.55 o
   2   2  12      146.05      117.00     16.74 o
   3   2  12      877.76      903.98     37.75 o
   4   2  12        8.21        5.08      4.61 o
   5   2  12      608.70      652.29     37.11 o
   6   2  12        2.97        5.42      5.23 o
   7   2  12        4.93        2.90      4.21 o
   8   2  12        1.45       -0.35      5.67 o
   9   2  12        1.40       -2.09     11.47 o
  -8   3  12        0.22        7.50     10.56 o
  -7   3  12        7.51       20.06     13.20 o
  -6   3  12        0.59       -8.55     10.74 o
  -5   3  12        1.37        4.27      5.77 o
  -4   3  12      247.24      248.52     35.01 o
  -3   3  12      487.77      492.24     47.78 o
  -2   3  12      103.77       88.18     19.31 o
  -1   3  12      191.70      195.91     27.50 o
   0   3  12        2.48        5.85      2.14 o
   1   3  12       36.54       28.58      6.69 o
   2   3  12        4.92        5.40      2.66 o
   3   3  12       20.15       23.48      7.38 o
   4   3  12        1.51        3.21     10.83 o
   5   3  12     1252.66     1396.19     47.97 o
   6   3  12      295.88      339.23     25.04 o
   7   3  12       14.54       17.59      7.08 o
   8   3  12       61.84       70.60     13.30 o
   9   3  12       12.68       11.26      7.47 o
  -7   4  12       73.70       62.06     19.81 o
  -6   4  12       91.46       94.54     26.22 o
  -5   4  12       73.38       83.67     22.50 o
  -4   4  12        3.12       -2.37      6.00 o
  -3   4  12       60.75       64.07     19.60 o
  -2   4  12      156.29      201.48     30.95 o
  -1   4  12        8.16        2.36      4.78 o
   0   4  12       39.86       21.60      9.27 o
   1   4  12       86.14       63.37     17.36 o
   2   4  12        6.73        0.77      4.40 o
   3   4  12        9.94       13.57      5.21 o
   4   4  12        0.78        7.01      4.19 o
   5   4  12       14.70       17.19      7.78 o
   6   4  12        1.05        8.44      6.43 o
   7   4  12       30.28       20.27      7.69 o
   8   4  12       41.09       61.77     22.88 o
  -6   5  12       82.98      127.66     30.57 o
  -5   5  12       23.61        9.98      7.23 o
  -4   5  12       29.39       44.62     19.55 o
  -3   5  12        1.21        8.67     11.38 o
  -2   5  12       41.49       55.18     17.16 o
  -1   5  12        6.93        4.82      5.81 o
   0   5  12       45.09       69.71     18.90 o
   1   5  12       10.84        4.97      9.10 o
   2   5  12       22.83       24.89      9.24 o
   3   5  12       11.92       19.64      8.23 o
   4   5  12        5.62        7.58      9.97 o
   5   5  12       16.24        8.85      5.93 o
 -11   0  13        5.55       20.08     15.60 o
  -9   0  13        2.10       -0.39     11.27 o
  -7   0  13       55.07       55.24     16.48 o
  -5   0  13      262.14      247.69     30.45 o
  -3   0  13      129.42      142.46     20.51 o
  -1   0  13       12.37       26.34      8.32 o
   1   0  13      206.48      151.57     19.52 o
   3   0  13      170.76      197.94     24.75 o
   5   0  13      156.75      143.55     24.88 o
   7   0  13     1983.96     1893.04    104.07 o
   9   0  13       13.06       20.28     15.06 o
 -10   1  13        2.87        7.67     13.77 o
  -9   1  13      322.33      286.42     29.92 o
  -8   1  13       55.54       57.03     12.78 o
  -7   1  13      327.34      327.75     22.72 o
  -6   1  13      218.53      229.15     22.81 o
  -5   1  13       48.36       38.14      8.50 o
  -4   1  13       24.28       27.29      7.82 o
  -3   1  13      641.45      610.33     28.90 o
  -2   1  13      131.24      123.83     11.08 o
  -1   1  13      149.67      151.06     10.29 o
   0   1  13        2.58        0.02      2.37 o
   1   1  13      379.25      365.27     27.83 o
   2   1  13      810.80      868.21     34.34 o
   3   1  13       60.56       67.62     10.51 o
   4   1  13      406.21      379.14     26.20 o
   5   1  13       65.68       56.98     11.44 o
   6   1  13      114.26      108.29     16.79 o
   7   1  13        1.79        4.40     11.93 o
   8   1  13        3.05       -7.25      7.25 o
   9   1  13        4.43        8.82      7.29 o
  -9   2  13      113.31      155.58     36.74 o
  -8   2  13       86.20       72.40     23.73 o
  -7   2  13      151.59       98.69     25.98 o
  -6   2  13        0.06        2.11      4.98 o
  -5   2  13       37.75       33.57      6.63 o
  -4   2  13     1394.05     1315.26     29.68 o
  -3   2  13        9.14        8.82      1.98 o
  -2   2  13        0.03        1.07      1.27 o
  -1   2  13      211.95      243.35     10.78 o
   0   2  13        2.71        1.91      1.21 o
   1   2  13       18.69       15.50      4.06 o
   2   2  13      511.74      529.06     35.60 o
   3   2  13     1361.26     1374.18     47.44 o
   4   2  13      179.39      185.06     18.93 o
   5   2  13       80.75       64.21     12.57 o
   6   2  13       54.90       64.29     12.75 o
   7   2  13        1.10        4.56      4.55 o
   8   2  13       93.21      125.39     21.32 o
   9   2  13        3.43        8.14      9.12 o
  -8   3  13       12.68       24.01     14.02 o
  -7   3  13      190.53      201.29     36.97 o
  -6   3  13        7.13       -1.65      9.87 o
  -5   3  13        1.07        7.52     10.76 o
  -4   3  13       68.39       57.09     17.38 o
  -3   3  13      441.91      445.11     45.92 o
  -2   3  13      965.93      937.57     63.02 o
  -1   3  13      381.52      403.66     40.04 o
   0   3  13       56.75       53.79      7.39 o
   1   3  13       28.39       22.55      5.81 o
   2   3  13       33.00       33.08      7.11 o
   3   3  13       13.31       23.96      9.63 o
   4   3  13        1.46        4.66      4.73 o
   5   3  13      348.30      368.93     24.99 o
   6   3  13      130.84      138.36     17.05 o
   7   3  13       11.78       19.40      7.99 o
   8   3  13       80.16       92.11     18.25 o
  -7   4  13       94.52      139.67     33.29 o
  -6   4  13       11.10       10.18     10.33 o
  -5   4  13       14.72       26.61     15.49 o
  -4   4  13       24.45       44.63     16.82 o
  -3   4  13       70.21       83.77     21.52 o
  -2   4  13        0.10       -0.53      8.11 o
  -1   4  13       27.04       28.90     11.66 o
   0   4  13        6.02        0.12      4.69 o
   1   4  13      222.06      210.39     31.67 o
   2   4  13        0.33        1.47      5.55 o
   3   4  13      104.76       78.00     19.53 o
   4   4  13      122.12      132.24     14.04 o
   5   4  13        6.49       19.92      8.82 o
   6   4  13      188.91      202.96     26.10 o
   7   4  13        2.40       -0.33     16.50 o
  -6   5  13       63.26       82.34     26.15 o
  -5   5  13        1.60       -5.86     12.54 o
  -4   5  13        0.02        6.12     10.62 o
  -3   5  13       20.27       35.20     16.06 o
  -2   5  13       33.10       34.52     14.96 o
  -1   5  13        0.13        2.90      6.76 o
   0   5  13        5.20       22.10     11.48 o
   1   5  13        0.52        4.83     10.43 o
   2   5  13       19.93       37.76     15.44 o
   3   5  13       11.34       22.20     11.95 o
   4   5  13        0.02        4.27      8.49 o
   5   5  13       54.70       38.74     11.94 o
   6   5  13       11.27        8.20      4.58 o
 -10   0  14      165.11      154.49     33.58 o
  -8   0  14        8.81        5.76      5.80 o
  -6   0  14      112.19      120.30     24.46 o
  -4   0  14      131.88      123.81     21.21 o
  -2   0  14        3.43        1.42      4.43 o
   0   0  14       52.73       56.39     11.80 o
   2   0  14        9.86        6.30      4.57 o
   4   0  14      116.42      134.06     22.90 o
   6   0  14       74.52       62.57     18.19 o
   8   0  14        2.33       -7.24      7.24 o
 -10   1  14       12.16        1.97      7.89 o
  -9   1  14       47.02       36.54     11.92 o
  -8   1  14       18.67        8.95     14.47 o
  -7   1  14       62.78       66.98     13.66 o
  -6   1  14        0.15       -0.74      3.31 o
  -5   1  14        0.02       -1.70      3.99 o
  -4   1  14        0.81        0.79      3.99 o
  -3   1  14       17.52       14.23      5.55 o
  -2   1  14        2.50        2.76      2.87 o
  -1   1  14      203.03      219.70     13.02 o
   0   1  14      459.39      512.98     24.91 o
   1   1  14      402.29      463.76     25.00 o
   2   1  14      127.32      124.72     13.91 o
   3   1  14       15.51       20.37      6.26 o
   4   1  14      799.21      818.16     39.00 o
   5   1  14      168.59      164.96     18.99 o
   6   1  14        0.00       12.73      8.13 o
   7   1  14        7.98       11.09      8.92 o
   8   1  14      221.69      222.81     27.90 o
   9   1  14       23.74       37.80     14.29 o
  -9   2  14       82.78       99.40     30.54 o
  -8   2  14        0.07        1.45      9.67 o
  -7   2  14       11.32       12.53     10.79 o
  -6   2  14       46.04       20.57     10.47 o
  -5   2  14      100.25      102.02      9.70 o
  -4   2  14        0.03       -0.49      3.14 o
  -3   2  14        1.44        4.93      1.74 o
  -2   2  14        5.87        5.94      3.02 o
  -1   2  14       37.39       44.34      4.65 o
   0   2  14       19.15       19.58      3.12 o
   1   2  14       13.30        7.12      3.99 o
   2   2  14      158.85      135.76     19.79 o
   3   2  14      770.65      740.91     35.67 o
   4   2  14      373.15      409.90     28.61 o
   5   2  14       84.69       74.57     13.77 o
   6   2  14       26.79       28.86      9.15 o
   7   2  14        3.86       17.09      8.94 o
   8   2  14      108.26      165.16     23.87 o
   9   2  14      141.41      221.76     41.10 o
  -8   3  14        3.60       -3.47     10.72 o
  -7   3  14       64.18       46.75     21.11 o
  -6   3  14        1.56       -6.99     11.86 o
  -5   3  14        0.13        3.98      9.74 o
  -4   3  14      269.19      304.00     39.74 o
  -3   3  14     1707.20     1846.35     94.52 o
  -2   3  14      270.62      249.81     32.59 o
  -1   3  14       12.08        6.62      5.07 o
   0   3  14        0.89        0.87      2.37 o
   1   3  14      217.57      231.94     18.28 o
   2   3  14       92.45       85.36     11.80 o
   3   3  14        0.83        4.90      6.41 o
   4   3  14       52.08       38.82     11.69 o
   5   3  14        7.15        6.38      7.96 o
   6   3  14       42.30       45.76     12.02 o
   7   3  14       52.31       56.66     15.95 o
   8   3  14        1.33       10.73      5.77 o
  -7   4  14       10.67       28.56     17.03 o
  -6   4  14       71.60       99.63     26.25 o
  -5   4  14        6.83        5.97      9.11 o
  -4   4  14      202.23      283.31     40.11 o
  -3   4  14       52.74       74.32     20.86 o
  -2   4  14      182.97      207.87     32.89 o
  -1   4  14      174.16      208.18     31.94 o
   0   4  14      215.53      195.82     30.86 o
   1   4  14       52.58       40.86     14.98 o
   2   4  14       17.67       17.95     10.58 o
   3   4  14       77.82       87.93     20.09 o
   4   4  14       37.65       53.09     15.07 o
   5   4  14       13.63        8.15      9.12 o
   6   4  14       61.90       79.95     22.19 o
   7   4  14       12.63       25.32     14.50 o
  -5   5  14       25.49       23.26     12.26 o
  -4   5  14        1.28        0.48      5.33 o
  -3   5  14        0.33        3.02      9.82 o
  -2   5  14       33.04       46.27     17.39 o
  -1   5  14        7.27       11.82     11.98 o
   0   5  14       58.95       45.40     15.89 o
   1   5  14      199.05      216.65     34.43 o
   2   5  14       24.38       20.79      9.48 o
   3   5  14       18.19       -0.69      5.32 o
   4   5  14       20.84        6.49      8.15 o
   5   5  14       88.58       55.91     14.24 o
   6   5  14       13.65        5.68      2.74 o
 -11   0  15        4.46        4.89      6.88 o
  -9   0  15       35.40       28.15     10.11 o
  -7   0  15       27.07       -1.32     11.37 o
  -5   0  15      119.07      110.81     21.99 o
  -3   0  15        0.28        8.81      7.22 o
  -1   0  15     3155.75     3451.46     98.64 o
   1   0  15     1092.45     1086.35     55.23 o
   3   0  15     1135.65     1107.16     61.03 o
   5   0  15       57.13       51.49     14.59 o
   7   0  15        6.81       16.20     10.74 o
   9   0  15        0.32        1.50      7.85 o
 -10   1  15       39.43       26.20     12.15 o
  -9   1  15       27.80       20.96     12.06 o
  -8   1  15        0.37       -4.71      4.71 o
  -7   1  15      371.85      329.80     30.09 o
  -6   1  15      185.85      184.32     21.63 o
  -5   1  15      182.54      186.40     19.62 o
  -4   1  15        2.78        5.30      5.22 o
  -3   1  15       16.49       17.03      5.56 o
  -2   1  15      135.46      151.61     12.08 o
  -1   1  15       87.31       72.85      9.73 o
   0   1  15      349.82      359.22     21.70 o
   1   1  15       70.10       71.51     10.10 o
   2   1  15      195.19      161.40     15.79 o
   3   1  15      369.02      302.54     22.62 o
   4   1  15      189.01      180.53     18.57 o
   5   1  15        0.26       -5.58      5.58 o
   6   1  15       20.68       19.50      7.39 o
   7   1  15        3.92       -3.28      7.84 o
   8   1  15        2.81        7.80      7.45 o
   9   1  15        5.14       13.06      6.15 o
  -9   2  15        1.14       10.47     12.40 o
  -8   2  15       88.93       91.76     26.62 o
  -7   2  15        9.15       16.95     12.38 o
  -6   2  15        1.13       -5.37     10.41 o
  -5   2  15      296.02      292.43     23.81 o
  -4   2  15       62.88       55.69      9.78 o
  -3   2  15      507.68      560.14     21.29 o
  -2   2  15      221.17      242.43     11.84 o
  -1   2  15       95.78       96.68      7.68 o
   0   2  15       14.87       14.81      3.31 o
   1   2  15      151.36      133.02     14.46 o
   2   2  15       93.67      114.81     17.32 o
   3   2  15        0.12       -4.30      4.30 o
   4   2  15       50.10       53.35     10.69 o
   5   2  15      211.51      232.43     23.80 o
   6   2  15        6.72       17.82      8.20 o
   7   2  15      114.92      119.72     18.87 o
   8   2  15       25.53       27.01     10.92 o
  -8   3  15       23.87       21.90     14.29 o
  -7   3  15       43.82       21.41     12.06 o
  -6   3  15        6.12       -7.69      9.24 o
  -5   3  15      126.64      110.66     26.13 o
  -4   3  15     1112.17     1170.31     79.40 o
  -3   3  15     1018.81     1220.67     77.95 o
  -2   3  15      498.49      509.68     48.00 o
  -1   3  15      105.00      116.22     22.79 o
   0   3  15      231.38      196.71     29.63 o
   1   3  15       21.67       11.97      6.86 o
   2   3  15      115.03      127.84     14.73 o
   3   3  15       99.60      112.50     14.97 o
   4   3  15      223.40      279.48     33.16 o
   5   3  15       25.16       37.13     14.29 o
   6   3  15       10.85        7.23      5.47 o
   7   3  15       27.66       35.42      9.55 o
   8   3  15       17.67       31.93     12.45 o
  -7   4  15       96.57      110.65     30.24 o
  -6   4  15      155.73      197.57     38.23 o
  -5   4  15       55.72       57.73     21.07 o
  -4   4  15       11.62       10.83      6.13 o
  -3   4  15       80.96       62.80     18.95 o
  -2   4  15       74.28       85.35     21.72 o
  -1   4  15        4.49        6.13      6.23 o
   0   4  15        2.71        2.30      4.92 o
   1   4  15       90.26       61.20     17.71 o
   2   4  15        0.80        4.71      6.94 o
   3   4  15        6.35        4.21      6.18 o
   4   4  15       45.00       17.08      9.08 o
   6   4  15       13.00        2.22      7.67 o
   7   4  15        0.50      -11.29     11.29 o
  -5   5  15        5.47        5.72     10.24 o
  -4   5  15       10.14        8.94      7.21 o
  -3   5  15        1.84      -11.55     11.55 o
  -2   5  15        9.45       44.48     17.24 o
  -1   5  15       70.63       98.85     24.52 o
   0   5  15        2.04        5.80      6.88 o
   1   5  15       59.13       70.83     19.53 o
   2   5  15       14.49       13.17      9.02 o
   3   5  15        0.83       -1.67      7.43 o
   4   5  15       77.74       44.04     14.14 o
   5   5  15       24.31       15.23      7.10 o
 -10   0  16      127.36      138.63     32.22 o
  -8   0  16       48.71       30.42     15.47 o
  -6   0  16      106.37      125.34     24.69 o
  -4   0  16        5.55        9.64      8.95 o
  -2   0  16      721.33      736.60     48.46 o
   0   0  16      837.02      814.13     48.46 o
   2   0  16       87.11       68.95     15.15 o
   4   0  16        0.36        3.91      4.39 o
   6   0  16       51.04       49.83     17.98 o
   8   0  16        0.16       15.57      6.88 o
  -9   1  16      125.84      100.23     28.07 o
  -8   1  16       59.91       52.06     10.42 o
  -7   1  16       16.99       15.38      6.83 o
  -6   1  16        0.01        2.16      3.73 o
  -5   1  16       84.22       86.90     13.96 o
  -4   1  16        4.34        6.21      4.74 o
  -3   1  16       14.96       31.39      7.50 o
  -2   1  16        4.51       10.37      5.54 o
  -1   1  16      203.65      223.69     18.00 o
   0   1  16      296.25      289.96     20.20 o
   1   1  16      161.25      177.76     16.70 o
   2   1  16      874.29      876.31     38.00 o
   3   1  16        2.90        4.69      5.53 o
   4   1  16        2.58        0.51      4.16 o
   5   1  16        0.12        6.29      5.70 o
   6   1  16      166.02      169.82     21.49 o
   7   1  16       16.57       22.59      9.03 o
   8   1  16        0.81        2.86     15.13 o
  -9   2  16       45.67       29.61     18.21 o
  -8   2  16      202.35      173.23     35.64 o
  -7   2  16        0.10       -0.84      7.33 o
  -6   2  16        3.30        2.62      3.54 o
  -5   2  16       86.32       70.51     12.08 o
  -4   2  16     1530.47     1577.06     51.39 o
  -3   2  16     1481.80     1620.01     48.37 o
  -2   2  16       78.04       85.09     10.78 o
  -1   2  16        0.20        2.01      3.17 o
   0   2  16      215.51      225.21     13.42 o
   1   2  16       10.26        7.99      5.25 o
   2   2  16        0.16       -1.76      4.35 o
   3   2  16      358.38      348.96     34.17 o
   4   2  16      510.94      483.91     31.96 o
   5   2  16        2.22        8.60      6.47 o
   6   2  16        4.31        5.43      7.14 o
   7   2  16        0.14       16.38      9.07 o
   8   2  16        0.00       -3.10      7.75 o
  -8   3  16        4.44       -3.13      6.70 o
  -7   3  16        9.33       -0.73      9.11 o
  -6   3  16       12.06       11.95     12.43 o
  -5   3  16        3.39       -2.66      9.22 o
  -4   3  16      184.66      167.40     30.90 o
  -3   3  16        1.11       18.68     12.43 o
  -2   3  16      130.84      145.80     24.89 o
  -1   3  16       35.93       30.26     12.96 o
   0   3  16      240.15      288.59     36.72 o
   1   3  16       40.69       46.06      9.01 o
   2   3  16      121.19      105.09     14.38 o
   3   3  16        1.79        2.86      8.71 o
   4   3  16      219.13      226.48     29.88 o
   5   3  16        0.00       -4.58      5.24 o
   6   3  16       53.92       47.93     24.34 o
   7   3  16      223.87      307.42     32.14 o
   8   3  16       13.25       30.92     16.34 o
  -6   4  16        5.50        6.55     10.29 o
  -5   4  16        6.65       18.26     14.26 o
  -4   4  16        3.63       14.30      9.19 o
  -3   4  16      271.64      293.25     41.95 o
  -2   4  16       86.99       86.54     21.98 o
  -1   4  16        6.52       -3.09      8.42 o
   0   4  16        8.77        5.30      7.75 o
   1   4  16       29.95       45.86     15.92 o
   2   4  16       16.18       12.51      8.33 o
   3   4  16       34.87       35.50     14.00 o
   4   4  16      433.07      381.48     42.43 o
   5   4  16      207.60      143.27     25.44 o
  -5   5  16        6.61       -4.38      9.10 o
  -4   5  16       10.63       20.28     12.58 o
  -3   5  16      106.51      107.87     27.10 o
  -2   5  16      135.67      181.45     34.18 o
  -1   5  16        0.01        1.08      4.74 o
   0   5  16        0.65        8.95      8.21 o
   1   5  16       14.69       22.68     12.78 o
   2   5  16        0.01        4.81      7.72 o
   3   5  16        3.64       13.85     10.28 o
   4   5  16        0.38       -5.12      5.84 o
   5   5  16        0.35        1.88      4.25 o
  -9   0  17       62.49       48.44     20.82 o
  -7   0  17       29.45       28.17     12.01 o
  -5   0  17        5.99       11.97      8.33 o
  -3   0  17        8.07        7.19      6.37 o
  -1   0  17     1259.35     1342.23     66.46 o
   1   0  17        1.46        2.17      4.60 o
   3   0  17      356.81      345.14     35.95 o
   5   0  17       24.59       26.39     12.81 o
   7   0  17        0.57        5.40      6.74 o
  -9   1  17       40.53       37.71     17.71 o
  -8   1  17      174.82      146.10     22.10 o
  -7   1  17       16.59       23.29      9.35 o
  -6   1  17        8.75        9.16      7.67 o
  -5   1  17      109.14      125.88     16.05 o
  -4   1  17       19.51       14.66      6.06 o
  -3   1  17       59.73       65.09     10.87 o
  -2   1  17       11.11       15.63      5.88 o
  -1   1  17        1.20        2.68      3.90 o
   0   1  17        3.14        1.61      4.76 o
   1   1  17        1.57       -1.10      4.15 o
   2   1  17      285.68      274.69     30.52 o
   3   1  17      103.30      113.74     14.85 o
   4   1  17      684.38      652.32     37.29 o
   5   1  17       41.39       37.33      9.60 o
   6   1  17      406.57      393.20     33.36 o
   7   1  17      103.26      113.27     19.75 o
   8   1  17        9.46        8.73      6.44 o
  -8   2  17       88.61       85.00     26.41 o
  -7   2  17       31.38       42.14     16.45 o
  -6   2  17        2.27        4.66      3.59 o
  -5   2  17       80.98       76.08     13.35 o
  -4   2  17      208.23      205.65     19.06 o
  -3   2  17      459.96      431.72     25.99 o
  -2   2  17      261.45      269.55     19.61 o
  -1   2  17       63.47       68.76      9.54 o
   0   2  17      382.87      456.36     26.08 o
   1   2  17      602.36      601.89     24.29 o
   2   2  17      371.78      419.35     28.01 o
   3   2  17      218.25      184.24     25.23 o
   4   2  17       44.69       44.90     13.80 o
   5   2  17       17.61       19.65      7.93 o
   6   2  17       19.85       20.86      9.95 o
   7   2  17      102.75      135.96     21.69 o
   8   2  17       10.99       30.18     10.34 o
  -7   3  17        7.85       11.56     10.28 o
  -6   3  17       17.25       29.90     16.81 o
  -5   3  17      232.87      226.69     36.81 o
  -4   3  17        3.72        1.29      5.92 o
  -3   3  17        0.31        2.15      6.51 o
  -2   3  17       73.74       52.76     16.99 o
  -1   3  17       42.59       45.45     15.32 o
   0   3  17      130.26       96.79     22.34 o
   1   3  17       84.79       99.46     13.27 o
   2   3  17       17.66        4.17      3.41 o
   3   3  17        0.36        4.48      8.19 o
   4   3  17        8.20        6.72      8.48 o
   5   3  17       11.29       10.18      5.80 o
   6   3  17        9.50       17.46      9.99 o
   7   3  17        0.45       -5.13      6.11 o
  -6   4  17        4.66        5.94      6.96 o
  -5   4  17        2.04       13.76     12.08 o
  -4   4  17       18.51       -1.08      5.63 o
  -3   4  17       11.27       20.13     12.78 o
  -2   4  17        2.08       -5.46      9.73 o
  -1   4  17       23.91        8.39      6.70 o
   0   4  17      199.00      203.69     32.92 o
   1   4  17        1.67        2.10      8.34 o
   2   4  17        1.12       -2.23      7.31 o
   3   4  17        1.73        5.68      3.95 o
   4   4  17      552.71      551.50     52.85 o
   5   4  17       51.73       40.69     14.09 o
  -4   5  17       16.46       23.70     11.82 o
  -3   5  17        7.91        4.74      8.00 o
  -2   5  17      193.47      280.19     43.63 o
  -1   5  17       64.64       67.34     19.35 o
   0   5  17       76.78       94.34     24.76 o
   1   5  17       62.08       59.02     18.04 o
   2   5  17       80.00       78.58     22.03 o
   3   5  17       17.01       21.64     11.07 o
   4   5  17       74.41       83.06     19.31 o
 -10   0  18       84.34       53.87     15.81 o
  -8   0  18      512.90      505.92     58.80 o
  -6   0  18       14.94       12.85     10.29 o
  -4   0  18      357.41      352.71     38.28 o
  -2   0  18      382.75      403.89     38.22 o
   0   0  18        0.34        3.78      7.66 o
   2   0  18      424.54      385.24     37.61 o
   4   0  18      206.57      196.71     30.48 o
   6   0  18        7.62       -4.65      5.49 o
   8   0  18        9.29       -3.87      5.99 o
  -9   1  18       58.20       38.23     20.50 o
  -8   1  18        0.55       -4.22      4.22 o
  -7   1  18      132.31      139.08     20.43 o
  -6   1  18       98.51       95.27     16.61 o
  -5   1  18       55.66       38.90      9.95 o
  -4   1  18       95.42       93.02     14.41 o
  -3   1  18      316.55      340.92     25.74 o
  -2   1  18       15.25        9.90      6.33 o
  -1   1  18       20.08       29.09      7.19 o
   0   1  18      654.85      684.75     33.22 o
   1   1  18        7.86       10.21      4.59 o
   2   1  18      288.72      281.91     31.36 o
   3   1  18      354.86      358.09     27.00 o
   4   1  18      940.11      853.62     43.47 o
   5   1  18       40.95       46.02     11.62 o
   6   1  18       31.58       27.19      9.53 o
   7   1  18        0.28       -3.16      6.26 o
   8   1  18        5.80        9.42      9.41 o
  -8   2  18       27.10       34.98     17.80 o
  -7   2  18        3.43        7.92     11.77 o
  -6   2  18        0.40        2.90      4.53 o
  -5   2  18      794.94      809.21     41.47 o
  -4   2  18       63.98       81.27     11.96 o
  -3   2  18        2.63        5.41      4.44 o
  -2   2  18       36.56       32.04      7.27 o
  -1   2  18       30.80       39.16      8.40 o
   0   2  18       65.24       73.32     10.84 o
   1   2  18        2.64       -2.00      2.00 o
   2   2  18       55.15       63.79     11.57 o
   3   2  18       41.57       28.75     10.83 o
   4   2  18       38.92       32.31      9.15 o
   5   2  18       39.27       33.57      9.10 o
   6   2  18        3.13        8.07      7.70 o
   7   2  18        0.21        3.34      4.42 o
   8   2  18       27.42       33.89     16.20 o
  -7   3  18      103.65      106.51     28.05 o
  -6   3  18        2.49       11.26     11.05 o
  -5   3  18       33.08       54.04     18.38 o
  -4   3  18       84.86       93.58     25.11 o
  -3   3  18      783.94      741.21     64.67 o
  -2   3  18      221.67      227.54     33.70 o
  -1   3  18       16.78       16.84     10.74 o
   0   3  18      315.37      256.29     36.48 o
   1   3  18       65.74       51.57     18.52 o
   2   3  18        5.64        8.80      5.75 o
   3   3  18       31.09       36.22      8.96 o
   4   3  18       29.41       25.40     11.56 o
   5   3  18        0.65       12.32      8.56 o
   6   3  18        3.81       -2.24      9.24 o
   7   3  18       30.33       56.70     14.16 o
  -6   4  18       13.69       11.82     13.03 o
  -5   4  18       27.95       28.25     15.29 o
  -4   4  18      294.98      285.84     42.89 o
  -3   4  18       38.67       46.61     16.75 o
  -2   4  18        1.66        4.24      4.65 o
  -1   4  18        8.16       23.94     12.96 o
   0   4  18        1.72       -5.66      6.48 o
   1   4  18       55.59       53.78     18.01 o
   2   4  18       29.79       19.67     11.61 o
   3   4  18       66.85       45.17     18.12 o
   4   4  18       25.65       14.51     10.37 o
   5   4  18      123.23      135.12     26.26 o
  -4   5  18        3.51      -10.71     10.71 o
  -3   5  18       19.58       21.00     12.07 o
  -2   5  18        1.03        2.89      9.00 o
  -1   5  18       28.34       67.27     22.59 o
   0   5  18        6.11       13.83     10.86 o
   1   5  18        8.44       15.96      9.12 o
   2   5  18        9.64       25.34     13.63 o
   3   5  18        9.54        8.94      5.70 o
  -9   0  19       11.26       32.84     15.37 o
  -7   0  19       35.81       43.45     16.98 o
  -5   0  19      100.63       89.62     21.12 o
  -3   0  19      243.28      251.77     32.70 o
  -1   0  19     2830.61     3040.14    104.42 o
   1   0  19       35.14       31.46     10.80 o
   3   0  19       96.77       82.69     19.22 o
   5   0  19      149.97      112.22     25.27 o
   7   0  19        3.40        9.03     12.04 o
  -9   1  19       35.20       21.30     13.63 o
  -8   1  19       19.16       11.14      7.30 o
  -7   1  19       73.52       76.33     16.03 o
  -6   1  19        0.43        1.00      6.64 o
  -5   1  19      575.94      589.83     37.57 o
  -4   1  19      560.60      584.59     35.67 o
  -3   1  19        0.06        5.02      8.06 o
  -2   1  19      432.91      481.01     29.78 o
  -1   1  19      752.24      808.32     37.90 o
   0   1  19       14.55       11.92      5.42 o
   1   1  19        0.58        4.96      3.09 o
   2   1  19      436.47      448.96     40.62 o
   3   1  19       71.27       69.23     12.29 o
   4   1  19      181.92      176.08     20.68 o
   5   1  19        4.76        9.47      7.31 o
   6   1  19       70.54       55.52     13.82 o
   7   1  19       89.90      110.90     20.08 o
   8   1  19        0.49       -2.83     11.23 o
  -8   2  19        1.03        4.13     10.00 o
  -7   2  19       33.71       43.26     20.02 o
  -6   2  19      352.74      418.68     51.13 o
  -5   2  19      553.81      540.07     34.37 o
  -4   2  19       19.08       19.02     11.89 o
  -3   2  19      266.14      283.65     25.35 o
  -2   2  19       37.68       39.01      8.25 o
  -1   2  19       61.72       61.61     10.42 o
   0   2  19        5.44        5.59      4.56 o
   1   2  19       52.41       59.39      8.36 o
   2   2  19       12.31       13.15      6.25 o
   3   2  19       25.63       25.64      8.15 o
   4   2  19        1.49       19.47      8.25 o
   5   2  19       10.49       13.18      6.63 o
   6   2  19      129.28      148.23     26.49 o
   7   2  19       85.47       83.10     17.56 o
  -7   3  19        0.01        5.35     13.19 o
  -6   3  19       75.70      102.70     27.15 o
  -5   3  19        1.20        6.71     10.94 o
  -4   3  19      127.66      130.33     29.69 o
  -3   3  19      116.95      175.95     33.89 o
  -2   3  19       18.28       15.31      7.15 o
  -1   3  19       40.55       36.77     12.40 o
   0   3  19      123.17       98.40     24.17 o
   1   3  19        8.94        9.91      8.88 o
   2   3  19       25.98       36.48     14.56 o
   3   3  19        7.31        7.01      5.39 o
   4   3  19        0.44       -3.64      6.16 o
   5   3  19        1.88       -1.27      5.11 o
   6   3  19        7.35       18.77     12.13 o
   7   3  19        7.65       16.53     14.21 o
  -5   4  19       21.54       22.92     12.81 o
  -4   4  19      130.24      130.19     30.51 o
  -3   4  19       52.47       32.39     15.63 o
  -2   4  19      299.59      279.14     40.43 o
  -1   4  19        0.95        2.13      5.96 o
   0   4  19        2.04        7.69     10.05 o
   1   4  19       35.26       33.76     15.73 o
   2   4  19        8.39       13.69     11.96 o
   3   4  19       61.13       31.34     12.88 o
   4   4  19      139.16      134.21     27.64 o
   5   4  19      180.04      171.45     30.67 o
  -3   5  19      117.53      156.22     33.18 o
  -2   5  19        1.49        8.12      5.80 o
  -1   5  19       70.60      111.04     27.46 o
   0   5  19        9.14       26.88     15.07 o
   1   5  19        0.12       -9.32      9.54 o
   2   5  19       52.81       71.89     20.50 o
   3   5  19       81.14       53.65     17.75 o
  -8   0  20      100.73      100.57     29.57 o
  -6   0  20        5.02        3.19      5.55 o
  -4   0  20       39.43       33.85     12.35 o
  -2   0  20      103.56      108.56     20.84 o
   0   0  20      218.70      215.74     27.37 o
   2   0  20       47.73       59.41     16.63 o
   4   0  20        4.66        5.84      9.15 o
   6   0  20       23.82       26.92     14.00 o
  -9   1  20       19.75        3.06     12.84 o
  -8   1  20       30.11       19.03      9.48 o
  -7   1  20        9.67        8.92      9.46 o
  -6   1  20        0.23       -8.04     10.26 o
  -5   1  20      862.62      879.50     49.06 o
  -4   1  20      588.76      583.24     36.38 o
  -3   1  20      157.88      170.77     18.54 o
  -2   1  20      110.50      101.35     14.68 o
  -1   1  20      192.85      192.05     18.91 o
   0   1  20      338.10      355.16     25.77 o
   1   1  20       14.16       10.58      5.37 o
   2   1  20      932.55      928.38     44.01 o
   3   1  20      503.86      488.17     33.03 o
   4   1  20       84.40       78.88     14.18 o
   5   1  20        3.16       10.75      6.06 o
   6   1  20       70.13       50.32     13.87 o
   7   1  20        1.55       10.59      7.77 o
  -8   2  20       14.64       24.90     17.13 o
  -7   2  20       26.63       24.35     14.00 o
  -6   2  20       32.71       35.44     15.04 o
  -5   2  20      224.41      182.81     34.63 o
  -4   2  20        2.83       -1.70      2.84 o
  -3   2  20        0.16       -0.64      3.54 o
  -2   2  20        5.76        1.14      5.08 o
  -1   2  20       50.66       75.43     11.83 o
   0   2  20        9.60        5.13      5.63 o
   1   2  20      320.65      336.88     20.46 o
   2   2  20       10.33        6.64      3.16 o
   3   2  20       32.34       33.81     12.40 o
   4   2  20       27.39       33.11     12.32 o
   5   2  20        7.11       11.40      8.64 o
   6   2  20       60.96       79.06     15.53 o
   7   2  20        1.11        3.09      6.75 o
  -6   3  20        0.70       -2.67      5.61 o
  -5   3  20        2.72       11.66      6.84 o
  -4   3  20       33.34       23.65     12.50 o
  -3   3  20        2.65        5.60     11.69 o
  -2   3  20       39.94       16.97      5.32 o
  -1   3  20      180.14      196.67     33.93 o
   0   3  20        0.26       -2.04      8.66 o
   1   3  20      141.39      123.01     27.55 o
   2   3  20       15.37       28.73     14.44 o
   3   3  20        3.98        3.45      3.92 o
   4   3  20        0.37       -4.04      4.04 o
   5   3  20      138.42      150.42     27.65 o
   6   3  20       55.88       20.90     12.33 o
   7   3  20        3.12        3.00      8.44 o
  -5   4  20       39.14       59.75     21.14 o
  -4   4  20       36.32       48.12     16.88 o
  -3   4  20      335.75      392.06     51.71 o
  -2   4  20       13.30        3.64      5.96 o
  -1   4  20        0.00        3.07      9.26 o
   0   4  20        0.03      -10.67     11.90 o
   1   4  20        6.97       16.88     12.60 o
   2   4  20       13.36       31.97     15.34 o
   3   4  20       88.85      100.37     25.99 o
   4   4  20        0.01        2.94      8.58 o
  -2   5  20        4.28       -0.75      9.64 o
  -1   5  20       15.31       51.00     19.15 o
   0   5  20       16.25       40.23     18.01 o
   1   5  20        0.00       10.07      5.79 o
  -9   0  21      148.49      154.08     35.72 o
  -7   0  21        4.63        1.01      6.27 o
  -5   0  21       74.41       55.66     16.54 o
  -3   0  21       99.86       78.68     18.39 o
  -1   0  21       58.13       50.24     13.45 o
   1   0  21      226.64      221.07     28.47 o
   3   0  21     4146.45     3875.70    135.29 o
   5   0  21       86.64       97.08     23.46 o
   7   0  21      126.74      129.38     30.31 o
  -9   1  21       46.86        9.02     11.15 o
  -8   1  21        7.74        6.94      7.17 o
  -7   1  21       16.13       20.48      8.95 o
  -6   1  21       77.40       77.44     15.28 o
  -5   1  21      230.84      222.71     24.19 o
  -4   1  21      163.31      153.71     19.57 o
  -3   1  21       16.39       15.58      5.16 o
  -2   1  21       48.14       70.44     12.63 o
  -1   1  21        8.41        3.84      5.63 o
   0   1  21      123.98      134.79     16.43 o
   1   1  21        4.08        6.43      7.40 o
   2   1  21      364.46      358.73     28.48 o
   3   1  21      178.06      173.61     20.56 o
   4   1  21       79.79       72.17     13.96 o
   5   1  21        2.37        3.49      5.26 o
   6   1  21       80.07       75.38     16.42 o
   7   1  21       20.03       32.68     10.85 o
  -7   2  21       14.01       25.20     16.39 o
  -6   2  21       60.87       56.84     21.48 o
  -5   2  21       35.07       40.46     16.09 o
  -4   2  21      279.07      358.98     46.40 o
  -3   2  21        2.32        8.47      6.02 o
  -2   2  21        1.70       -2.30      4.97 o
  -1   2  21      485.49      485.63     30.34 o
   0   2  21       40.64       51.58     10.82 o
   1   2  21        4.46        7.30      4.72 o
   2   2  21       13.79       20.03      7.23 o
   3   2  21      124.37      116.19     17.05 o
   4   2  21        2.05       13.30      7.56 o
   5   2  21      109.70       93.41     16.80 o
   6   2  21       15.53       32.52     10.52 o
   7   2  21       46.85       61.45     21.70 o
  -6   3  21        2.16        7.29      6.73 o
  -5   3  21       35.06       32.14     15.56 o
  -4   3  21        7.06       15.78     13.27 o
  -3   3  21        4.39       10.26     11.19 o
  -2   3  21       28.18       19.57     10.83 o
  -1   3  21        1.49       10.14     10.27 o
   0   3  21      199.56      208.52     36.23 o
   1   3  21       74.17      104.33     26.07 o
   2   3  21        1.17        9.69      8.45 o
   3   3  21       42.70       35.41     15.41 o
   4   3  21       12.62       15.05     14.96 o
   5   3  21       19.57       26.94     15.08 o
   6   3  21       43.64       25.91     14.03 o
   7   3  21       12.26       22.19     13.15 o
  -4   4  21      374.73      390.64     52.95 o
  -3   4  21      381.47      373.30     51.12 o
  -2   4  21        0.00        2.00      6.62 o
  -1   4  21        1.61       13.06     12.55 o
   0   4  21        1.70       -6.21      6.98 o
   1   4  21       35.08       51.48     19.18 o
   2   4  21       25.48       15.18     11.63 o
   3   4  21       62.00       56.92     21.60 o
   4   4  21      117.41      111.37     27.96 o
  -8   0  22       82.78       68.63     24.79 o
  -6   0  22       10.59       20.58     11.57 o
  -4   0  22      183.34      196.31     31.37 o
  -2   0  22      216.62      231.91     31.72 o
   0   0  22       40.86       41.03     13.61 o
   2   0  22      688.45      630.20     49.73 o
   4   0  22        1.65        9.97      7.86 o
   6   0  22      109.00       88.87     24.83 o
  -9   1  22       36.66       37.51     20.56 o
  -8   1  22        8.89        6.76     13.42 o
  -7   1  22       28.12       27.37      9.55 o
  -6   1  22      497.20      502.79     41.83 o
  -5   1  22      107.76      106.03     20.42 o
  -4   1  22       72.01       87.31     15.20 o
  -3   1  22       88.78       91.10     14.35 o
  -2   1  22      821.73      854.87     42.84 o
  -1   1  22       10.19        2.68      4.73 o
   0   1  22        0.19        2.49      4.62 o
   1   1  22       40.19       36.12      9.16 o
   2   1  22      356.49      327.78     27.26 o
   3   1  22       69.86       69.60     18.14 o
   4   1  22      106.24       95.67     15.49 o
   5   1  22        5.92        3.14      6.83 o
   6   1  22       25.94       24.28      9.39 o
   7   1  22        7.83       10.66     10.74 o
  -7   2  22       68.85       95.76     28.79 o
  -6   2  22       92.35      101.90     29.51 o
  -5   2  22       10.44       18.79     12.14 o
  -4   2  22        0.68        1.27      6.66 o
  -3   2  22        6.60        7.99      7.39 o
  -2   2  22      152.00      152.80     28.95 o
  -1   2  22      171.56      154.95     17.41 o
   0   2  22        0.84        4.64      5.76 o
   1   2  22        0.02        1.20      5.02 o
   2   2  22      112.17      121.88     13.99 o
   3   2  22        0.35        1.45      6.70 o
   4   2  22       16.68       23.20     12.47 o
   5   2  22        0.03        6.54     10.17 o
   6   2  22       62.89       77.09     16.48 o
   7   2  22       77.94       82.55     25.73 o
  -6   3  22        9.75        2.11     10.68 o
  -5   3  22      114.76      137.53     31.84 o
  -4   3  22       49.19       61.35     20.82 o
  -3   3  22       65.27       72.06     22.77 o
  -2   3  22        0.77        0.36      5.47 o
  -1   3  22       26.81       32.67     13.51 o
   0   3  22        4.56        8.72     10.90 o
   1   3  22       84.45       75.33     22.21 o
   2   3  22        1.46       13.13     10.53 o
   3   3  22       28.62       47.73     20.10 o
   4   3  22      142.30      174.05     36.79 o
   6   3  22        0.05        7.03     14.85 o
  -4   4  22      144.97      161.67     35.54 o
  -3   4  22      170.89      209.68     41.32 o
  -2   4  22        2.60        3.08      7.14 o
  -1   4  22       65.36      101.88     25.57 o
   0   4  22       12.22       19.28      9.78 o
   1   4  22        0.02       11.66     13.59 o
   2   4  22        0.17       11.82     11.46 o
   3   4  22        0.14        0.59      9.19 o
  -7   0  23        3.77       17.20     10.41 o
  -5   0  23      370.44      371.48     45.77 o
  -3   0  23       96.92       90.30     21.22 o
  -1   0  23      216.11      206.45     30.20 o
   1   0  23     1536.38     1542.11     78.75 o
   3   0  23      476.02      500.68     51.30 o
   5   0  23        1.66        4.92      7.00 o
  -8   1  23        0.27       -1.49      7.08 o
  -7   1  23       15.02        3.54      5.09 o
  -6   1  23      148.94      133.80     21.36 o
  -5   1  23       89.34       90.34     15.96 o
  -4   1  23      663.72      689.44     42.25 o
  -3   1  23       47.33       47.88     11.30 o
  -2   1  23      108.68      121.65     16.76 o
  -1   1  23        0.02        1.05      3.45 o
   0   1  23        0.35       -2.06      8.07 o
   1   1  23       86.30       88.68     13.71 o
   2   1  23      138.29      154.70     15.53 o
   3   1  23       66.48       72.53     19.32 o
   4   1  23       37.51       46.93     12.73 o
   5   1  23        0.06       -0.71      5.85 o
   6   1  23       63.60       89.99     18.78 o
   7   1  23       50.89       70.51     24.49 o
  -7   2  23        2.17        6.44     15.46 o
  -6   2  23       12.82       17.62     15.97 o
  -5   2  23        6.49        1.54     10.84 o
  -4   2  23        0.14       -3.74      7.04 o
  -3   2  23       35.79       59.82     19.31 o
  -2   2  23      103.01      110.15     24.67 o
  -1   2  23      101.10       92.09     23.31 o
   0   2  23        4.46        9.78      5.02 o
   1   2  23        0.41       -2.39      3.25 o
   2   2  23       12.62       10.14      3.83 o
   3   2  23       33.93       16.60      8.04 o
   4   2  23       32.33       41.92     13.27 o
   5   2  23      163.39      140.90     29.49 o
   6   2  23        0.48       -2.36      8.67 o
  -5   3  23       36.29       37.07     17.55 o
  -4   3  23       17.03       20.87     12.95 o
  -3   3  23        2.40       16.45     11.82 o
  -2   3  23       17.46       19.13      8.28 o
  -1   3  23        0.39       -3.20      6.71 o
   0   3  23      156.72      210.23     36.91 o
   1   3  23        0.03        1.42      9.36 o
   2   3  23        0.08       16.97     12.12 o
   3   3  23        6.22       24.72     14.30 o
   4   3  23       22.64       23.62     17.70 o
  -3   4  23       31.38       32.95     19.13 o
  -2   4  23      163.55      206.42     36.50 o
  -1   4  23        0.80        1.37      8.88 o
   0   4  23       19.02       27.19     14.84 o
   1   4  23        5.01       -8.83     13.90 o
   2   4  23        1.35        2.81      8.44 o
  -8   0  24       18.95       25.50     14.17 o
  -6   0  24     1227.45     1244.43     90.68 o
  -4   0  24       49.35       58.99     18.86 o
  -2   0  24        1.15        0.06      6.49 o
   0   0  24       13.02       11.89      7.08 o
   2   0  24     1317.50     1248.66     73.95 o
   4   0  24        0.00       -1.73      7.41 o
   6   0  24      190.37      210.49     39.43 o
  -7   1  24        0.00       -1.31      7.65 o
  -6   1  24        3.96        4.89      6.55 o
  -5   1  24        0.33        6.36      7.21 o
  -4   1  24       51.19       58.00     12.63 o
  -3   1  24       11.17        9.19      3.64 o
  -2   1  24       17.76       23.09      7.83 o
  -1   1  24        4.23       -0.08      3.68 o
   0   1  24       18.86       22.18      6.99 o
   1   1  24        0.04        3.44      6.05 o
   2   1  24      439.40      450.81     32.92 o
   3   1  24        4.65        0.81      8.05 o
   4   1  24        0.25        0.29     16.00 o
   5   1  24       14.54       24.43      8.38 o
   6   1  24      191.70      219.57     28.09 o
  -6   2  24       36.41       47.53     20.28 o
  -5   2  24       41.56       32.42     16.12 o
  -4   2  24       62.17       58.83     20.23 o
  -3   2  24        2.83        6.85      8.73 o
  -2   2  24       23.05       33.86     16.40 o
  -1   2  24       79.63       67.95     20.50 o
   0   2  24        1.49      -16.01     16.01 o
   1   2  24       50.84       48.66     18.91 o
   2   2  24        3.71        1.79      4.04 o
   3   2  24       88.74      100.54     17.15 o
   4   2  24       62.08       79.77     15.37 o
   5   2  24      298.40      250.60     39.68 o
   6   2  24       62.39       36.47     18.69 o
  -5   3  24       12.05       13.38     15.00 o
  -4   3  24      183.21      212.03     40.83 o
  -3   3  24        1.74       -0.81      8.71 o
  -2   3  24       16.58        7.57      8.42 o
  -1   3  24      116.05       91.27     26.03 o
   0   3  24       79.63       73.48     21.04 o
   1   3  24       33.92       20.75     14.38 o
   2   3  24        2.09       11.05     10.16 o
   3   3  24       87.88      135.99     34.19 o
  -1   4  24       61.22      102.39     26.98 o
   0   4  24       15.04       25.81     13.20 o
  -7   0  25      102.62       63.55     23.17 o
  -5   0  25        0.01       -3.00      6.22 o
  -3   0  25        0.02        2.78      9.18 o
  -1   0  25        0.99       12.47     11.02 o
   1   0  25     1336.87     1246.80     74.33 o
   3   0  25      463.58      406.43     46.67 o
   5   0  25        1.86       -1.21      6.72 o
  -7   1  25        0.75       22.31     18.99 o
  -6   1  25      202.10      190.47     25.49 o
  -5   1  25       49.74       38.41     11.36 o
  -4   1  25        0.13        3.74      4.13 o
  -3   1  25        0.08        1.59      3.97 o
  -2   1  25      237.32      272.22     25.65 o
  -1   1  25        6.75        4.57      5.70 o
   0   1  25        4.75        7.24      5.93 o
   1   1  25       46.83       41.91      9.90 o
   2   1  25      329.73      347.56     29.68 o
   3   1  25       17.06       18.10      7.77 o
   4   1  25       42.37       54.69     17.90 o
   5   1  25       42.93       51.95     12.54 o
   6   1  25       42.74       37.34     17.96 o
  -6   2  25        0.64       -5.14     11.25 o
  -5   2  25      131.50      153.99     32.86 o
  -4   2  25       23.42       10.79     12.67 o
  -3   2  25      172.98      204.14     36.14 o
  -2   2  25       43.72       40.99     15.47 o
  -1   2  25      284.57      309.25     43.11 o
   0   2  25       21.23        7.62      7.12 o
   1   2  25       98.09      134.17     29.86 o
   2   2  25        2.95       15.09     12.36 o
   3   2  25        3.76        4.45      6.48 o
   4   2  25       21.17       33.26     10.19 o
   5   2  25       15.11       24.98     13.55 o
   6   2  25        3.85        3.24      6.70 o
  -4   3  25       42.79       28.09     15.72 o
  -3   3  25        3.62       23.94     14.73 o
  -2   3  25       38.26       40.34     15.88 o
  -1   3  25        7.00       14.88     10.58 o
   0   3  25        2.30       10.58     11.21 o
   1   3  25       10.77       12.17     10.08 o
   2   3  25       21.54       32.22     19.34 o
   3   3  25        7.85       18.46     12.93 o
  -6   0  26      642.13      672.85     68.97 o
  -4   0  26       33.87       61.68     19.82 o
  -2   0  26       12.72       11.65      7.99 o
   0   0  26        0.23        4.51      6.16 o
   2   0  26      194.25      225.56     33.61 o
   4   0  26       20.42       26.16     11.67 o
  -7   1  26        0.92        5.10     11.47 o
  -6   1  26      210.21      274.56     46.58 o
  -5   1  26        0.11        8.00      4.57 o
  -4   1  26        4.89        6.06      4.98 o
  -3   1  26        0.86       -5.36      6.07 o
  -2   1  26        1.35        4.26      4.53 o
  -1   1  26        2.82       10.21      6.97 o
   0   1  26        5.63        8.50      6.24 o
   1   1  26      312.87      326.21     28.19 o
   2   1  26      223.43      242.17     30.96 o
   3   1  26        9.30        5.61      5.46 o
   4   1  26        1.03        5.65     11.25 o
   5   1  26       16.83       23.06     22.67 o
  -5   2  26       80.25       60.90     22.22 o
  -4   2  26       74.51       56.35     20.10 o
  -3   2  26       37.77       47.21     19.00 o
  -2   2  26       85.08       93.83     24.48 o
  -1   2  26        6.51       12.38     11.86 o
   0   2  26        2.20        0.78      5.90 o
   1   2  26       25.61       40.89     18.49 o
   2   2  26        9.47       24.63     12.03 o
   3   2  26      151.85      169.65     23.04 o
   4   2  26        2.54        7.13     11.36 o
   5   2  26        0.00        0.14      6.60 o
  -3   3  26      106.15      109.58     28.70 o
  -2   3  26        9.40        4.67     10.44 o
  -1   3  26        8.89       26.99     15.74 o
   0   3  26        9.62       34.33     17.50 o
   1   3  26        0.50       12.60     14.79 o
   2   3  26       12.47        9.27     11.59 o
  -7   0  27       42.93       58.61     24.81 o
  -5   0  27     2168.74     2267.99    120.78 o
  -3   0  27       57.88       54.99     19.44 o
  -1   0  27       60.68       58.52     17.60 o
   1   0  27      302.00      279.59     36.89 o
   3   0  27        0.52       -9.26      9.26 o
   5   0  27      272.18      346.35     50.33 o
  -6   1  27       65.55       53.93     21.85 o
  -5   1  27       81.21       93.63     26.75 o
  -4   1  27        0.13       -6.24      6.24 o
  -3   1  27        4.53       12.51      8.08 o
  -2   1  27        2.06        8.92      5.69 o
  -1   1  27       10.38       14.23      6.88 o
   0   1  27      235.46      256.49     30.64 o
   1   1  27       12.18        8.44      6.96 o
   2   1  27        8.92       21.85      9.02 o
   3   1  27       10.19       21.97      9.78 o
   4   1  27        9.17       10.60      6.66 o
   5   1  27      222.66      191.25     35.95 o
  -5   2  27        8.48       29.19     17.15 o
  -4   2  27       11.93       21.02     17.40 o
  -3   2  27       17.41       10.52      7.28 o
  -2   2  27      151.73      126.68     30.13 o
  -1   2  27        1.25        1.26      6.51 o
   0   2  27        1.57        0.86      6.87 o
   1   2  27      115.42      102.84     26.17 o
   2   2  27        0.46        4.71      8.79 o
   3   2  27        1.63        9.64      5.49 o
   4   2  27        3.79        4.22      7.73 o
   5   2  27        2.65        6.11      9.75 o
  -2   3  27       17.71        9.33     13.18 o
  -1   3  27        3.19      -11.05     13.67 o
   0   3  27        0.47        8.02      8.54 o
  -6   0  28      129.01      172.74     34.39 o
  -4   0  28        0.33       -0.44      8.46 o
  -2   0  28       45.86       51.55     16.57 o
   0   0  28        0.17        9.35     11.05 o
   2   0  28       52.64       49.98     17.16 o
   4   0  28        2.01        7.57     11.89 o
  -6   1  28       41.04       38.54     19.15 o
  -5   1  28        0.32       -6.49      8.51 o
  -4   1  28       33.24       23.50     11.90 o
  -3   1  28        0.09        0.46     10.57 o
  -2   1  28      246.15      285.83     27.72 o
  -1   1  28        0.33        3.29      5.36 o
   0   1  28      151.50      172.15     21.37 o
   1   1  28      252.26      249.87     26.17 o
   2   1  28      466.78      477.66     38.52 o
   3   1  28        5.45        8.77     13.13 o
   4   1  28        0.01        0.53      6.58 o
   5   1  28        1.17        0.38      9.37 o
  -4   2  28        6.02        9.21     11.52 o
  -3   2  28      101.93      111.30     29.14 o
  -2   2  28       17.61       13.75      8.46 o
  -1   2  28        4.85       18.76     16.34 o
   0   2  28        3.92       -2.25      6.70 o
   1   2  28       29.64       74.00     24.27 o
   2   2  28       47.17       44.98     18.20 o
   5   2  28        0.37       21.03     13.05 o
  -5   0  29        6.11       10.27     12.86 o
  -3   0  29       13.39       10.77      8.76 o
  -1   0  29       32.90       44.33     17.32 o
   1   0  29       28.01       18.34     12.44 o
   3   0  29       72.19       74.90     23.62 o
  -5   1  29       78.17       53.23     18.38 o
  -4   1  29       60.75       74.39     24.86 o
  -3   1  29       77.59       77.53     21.69 o
  -2   1  29       77.21       72.23     14.74 o
  -1   1  29       43.95       34.90     10.10 o
   0   1  29       19.25        5.21      6.03 o
   1   1  29       21.23       15.84     16.49 o
   2   1  29      186.65      192.26     24.69 o
   3   1  29        1.27        8.64      7.45 o
   4   1  29        0.71       31.55     33.32 o
  -3   2  29       91.89       88.02     26.72 o
  -2   2  29        0.01       -9.17     11.89 o
  -1   2  29        0.23        8.02      6.34 o
   0   2  29       90.49       73.71     21.30 o
   1   2  29       43.19       50.75     20.71 o
  -6   0  30       15.04       -7.82      9.54 o
  -4   0  30        0.03        3.53      8.14 o
  -2   0  30       17.48       22.10     12.50 o
   0   0  30        7.94        1.95      5.79 o
   2   0  30        1.99        7.17      8.23 o
  -4   1  30       14.15       16.00      9.30 o
  -3   1  30        1.74       28.28     16.58 o
  -2   1  30      152.27      142.30     30.05 o
  -1   1  30        0.12        7.05      8.59 o
   0   1  30       45.47       51.99     11.72 o
   1   1  30       58.76       62.94     31.29 o
   2   1  30      109.10      129.03     21.76 o
   3   1  30        7.62       34.55     21.02 o
   4   1  30       22.48      125.32     63.77 o
  -5   0  31        5.14       14.76     12.93 o
  -3   0  31      164.35      223.70     38.80 o
  -1   0  31      100.50      101.35     24.90 o
   1   0  31      180.71      189.03     34.36 o
   3   0  31       58.13       52.79     22.66 o
  -3   1  31       48.60       36.30     18.97 o
  -2   1  31       73.74       71.83     22.01 o
  -1   1  31       10.55       11.11      8.44 o
   0   1  31      301.84      257.25     41.15 o
   1   1  31      165.11      163.32     33.10 o
   3   1  31       44.49      101.82     38.97 o
  -4   0  32        6.69       -9.72     13.25 o
  -2   0  32       16.40       13.81     10.82 o
   0   0  32       74.77       78.85     20.39 o
   2   0  32       18.94        5.43      8.70 o
  -3   0  33      486.71      542.16     62.11 o
  -1   0  33        0.21       11.96     11.42 o
   1   0  33        6.85       20.47     15.32 o
 
